# Supplementary material for: Impact of periprocedural morphine use on mortality in STEMI patients treated with primary PCI
Source: PLoS One. 2021 Jan 13;16(1):e0245433. doi: 10.1371/journal.pone.0245433 (PMC7806148; doi:10.1371/journal.pone.0245433)
Supplement: S1 Dataset — (CSV) [file pone.0245433.s002.csv]

Gender	Age	Dg	Onset2door	Door2balloon	Vessel.cat	Failed.PCI	IABP	Respirator	Access.site	FUP	Survival.death	Cens.death	EF	Body.weight	Body.height	BMI	Prev.MI	Prev.AP	Prev.CHF	Prev.CVD	Prev.PAD	Prev.RF	Prev.COPD	Prev.PCI	Prev.CABG	Current.smoker	Diabetes	Hypertension	Hyperchol.verified	Creatinine	Heart.rate	SBP	Killip.class	CPR	Prev.clopidogrel	Prev.heparin	MO	Integrilin	Thrombus.asp	Access.site.conversion	Number.of.diseased.vessels	Initial.TIMI.flow	Final.TIMI.flow
Male	83	STEMI ant	3	62	LAD	No	No	No	Radial	1130	1130	0	28	66	1.68	23.31	No	Yes	No	No	No	No	No	No	No	No	No	Yes	Yes	83	80	130	1	No	Yes	Yes	No	No	Conventional PCI	No	1	2	3
Male	49	STEMI ant	6	60	LAD	No	No	No	Femoral	3538	3538	0	53	80	1.7	27.68	No	Yes	No	Yes	No	No	No	No	No	No	No	Yes	No	68	90	110	1	No	Yes	Yes	No	No	Conventional PCI	No	1	2	3
Male	35	STEMI inf	1	115	LCX	No	No	No	Radial	3538	3538	0	63	105	1.8	32.66	No	Yes	No	No	No	No	No	No	No	No	No	No	No	85	80	130	1	No	Yes	Yes	No	No	Conventional PCI	No	1	3	3
Male	62	STEMI inf	3	32	RCA	No	No	No	Femoral	3537	3392	1	36	90	1.77	28.73	No	Yes	No	No	No	No	No	No	No	Yes	No	No	Yes	76	75	140	1	Yes	No	No	No	Yes	Conventional PCI	No	2	0	3
Female	59	STEMI ant	1.5	90	LM.MV	No	No	No	Radial	3534	3534	0	60	84	1.67	30.12	No	Yes	No	No	No	No	No	No	No	No	No	Yes	No	74	68	110	1	No	No	No	No	Yes	Conventional PCI	No	3	0	3
Male	66	STEMI ant	2.2	54	LAD	No	No	No	Femoral	3531	1917	1	53	78	1.78	24.62	No	Yes	No	No	No	No	No	No	No	Yes	Yes	Yes	Yes	82	56	150	1	No	No	No	Yes	No	Conventional PCI	No	1	0	3
Male	57	STEMI ant	0.55	60	LAD	No	No	No	Radial	3527	3527	0	43	75	1.88	21.22	No	Yes	No	No	No	No	No	No	No	No	No	Yes	Yes	76	65	130	1	No	Yes	Yes	Yes	No	Conventional PCI	No	1	0	3
Female	87	STEMI inf	5	45	RCA	No	No	No	Radial	3527	1133	1	55	66	1.56	27.16	Yes	Yes	Yes	No	No	Yes	No	No	No	No	Yes	Yes	Yes	251	90	150	2	No	Yes	No	No	No	Conventional PCI	No	3	0	3
Female	66	STEMI inf	4	60	RCA	No	No	No	Femoral	3527	449	1	55	61	1.57	24.57	No	Yes	No	No	No	No	No	No	No	No	No	Yes	No	60	80	100	1	No	No	No	Yes	No	Conventional PCI	No	1	0	3
Male	59	STEMI ant	1	90	LAD	No	Yes	Yes	Femoral	3525	2	1	20	75	1.75	24.49	No	No	No	No	No	No	No	No	No	No	No	No	No	220	100	75	4	Yes	No	No	No	No	Conventional PCI	No	1	3	3
Female	76	STEMI inf	12	120	RCA	No	No	No	Femoral	3525	3525	0	60	61	1.53	26.06	No	Yes	No	No	No	No	No	No	No	No	No	Yes	Yes	72	80	140	1	No	Yes	Yes	No	Yes	Conventional PCI	Yes	2	0	3
Male	62	STEMI ant	10	45	D.IM	No	No	No	Femoral	3522	3522	0	50	72	1.75	23.51	No	Yes	No	No	No	No	No	No	No	No	No	Yes	Yes	74	70	130	1	No	Yes	Yes	No	No	Conventional PCI	No	1	0	3
Male	66	STEMI inf	2	68	LM.MV	No	Yes	Yes	Femoral	3521	10	1	47	75	1.72	25.33	Yes	Yes	No	Yes	Yes	No	No	No	No	Yes	No	Yes	Yes	93	90	90	4	No	Yes	No	No	Yes	Conventional PCI	No	3	0	3
Female	42	STEMI ant	6	47	LAD	No	No	No	Radial	3520	1254	1	38	76	1.64	28.25	No	Yes	No	Yes	No	Yes	No	No	No	No	No	Yes	Yes	281	70	150	1	No	No	No	No	Yes	Conventional PCI	No	1	0	3
Male	63	STEMI misc	6	60	LCX	No	No	No	Radial	3518	3518	0	50	93	1.81	28.36	No	Yes	No	Yes	No	No	No	No	No	No	No	Yes	Yes	138	70	130	1	No	Yes	Yes	Yes	Yes	Conventional PCI	No	1	0	3
Male	61	STEMI inf	0.3	130	RCA	No	No	No	Femoral	3515	3515	0	52	85	1.76	27.44	No	Yes	No	No	No	No	No	No	No	No	Yes	Yes	Yes	86	94	110	1	No	No	No	No	No	Conventional PCI	Yes	1	3	3
Female	53	STEMI inf	3	32	RCA	No	No	No	Femoral	3515	3515	0	65	60	1.58	24.36	No	Yes	No	No	No	No	No	No	No	No	No	No	Yes	56	80	130	1	No	No	Yes	No	No	Conventional PCI	No	3	2	3
Male	70	STEMI ant	3	38	LAD	No	No	No	Radial	3514	3369	1	38	82	1.7	28.26	Yes	Yes	No	No	No	No	No	No	No	No	No	Yes	No	80	80	130	2	No	Yes	Yes	No	Yes	Conventional PCI	No	1	3	3
Male	68	STEMI inf	10	102	LCX	No	No	No	Radial	3512	3512	0	50	90	1.72	30.42	No	Yes	No	No	No	No	No	No	No	No	No	Yes	Yes	69	70	140	1	No	Yes	Yes	No	No	Conventional PCI	No	3	0	3
Male	38	STEMI inf	5.5	72	RCA	No	No	No	Radial	3511	3511	0	60	95	1.76	30.67	No	Yes	No	No	No	No	No	No	No	Yes	No	Yes	No	69	75	140	1	No	No	No	No	No	Conventional PCI	No	3	0	3
Male	38	STEMI inf	5	65	RCA	No	No	No	Radial	3511	3511	0	60	88	1.85	25.71	No	Yes	No	No	No	No	No	No	No	Yes	No	Yes	No	79	110	120	1	No	Yes	No	No	No	Conventional PCI	No	1	3	3
Female	71	STEMI inf	4.5	67	RCA	No	No	No	Radial	3510	3510	0	58	70	1.54	29.52	No	Yes	No	No	No	No	No	No	No	No	Yes	Yes	Yes	69	60	120	1	No	No	No	No	Yes	Conventional PCI	No	1	2	3
Male	54	STEMI inf	1.5	50	RCA	No	No	No	Femoral	3510	3510	0	55	86	1.76	27.76	No	Yes	No	No	No	No	No	No	No	No	No	No	No	75	64	110	1	No	Yes	Yes	No	Yes	Conventional PCI	No	2	0	3
Female	74	STEMI inf	2	109	RCA	No	No	No	Femoral	3510	3510	0	49	80	1.6	31.25	No	Yes	No	No	No	No	No	No	No	No	Yes	Yes	Yes	48	75	150	1	No	No	No	No	Yes	Conventional PCI	Yes	2	0	3
Female	84	STEMI inf	10	50	RCA	No	No	No	Femoral	3510	58	1	56	47	1.61	18.13	No	Yes	No	No	No	No	No	No	No	No	No	Yes	No	56	85	150	1	No	Yes	Yes	Yes	Yes	Conventional PCI	Yes	1	0	3
Male	68	STEMI inf	4	55	RCA	No	No	No	Femoral	3510	279	1	66	80	1.76	25.83	No	Yes	No	No	No	No	Yes	No	No	No	No	No	No	44	67	130	1	No	Yes	Yes	No	Yes	Conventional PCI	No	1	2	3
Male	84	STEMI misc	3	39	LM.MV	No	No	No	Radial	3509	1373	1	41	80	1.6	31.25	No	Yes	No	Yes	No	No	No	No	No	No	Yes	No	Yes	132	85	170	1	No	Yes	Yes	Yes	Yes	Conventional PCI	No	3	0	3
Male	65	STEMI ant	3.5	85	LAD	No	No	No	Radial	3509	3509	0	56	89	1.88	25.18	Yes	Yes	No	No	Yes	No	No	No	No	Yes	No	No	No	71	74	130	1	No	Yes	Yes	Yes	Yes	Conventional PCI	No	3	3	3
Female	81	STEMI ant	5.5	61	LAD	No	No	Yes	Radial	3509	18	1	28	65	1.6	25.39	No	Yes	No	No	No	No	Yes	No	No	No	No	Yes	No	86	91	180	2	No	No	No	Yes	Yes	Conventional PCI	No	2	0	3
Female	78	STEMI inf	6.5	50	RCA	No	No	No	Radial	3504	179	1	75	71	1.7	24.57	No	Yes	No	No	No	No	No	No	No	Yes	No	No	No	77	88	130	1	No	Yes	Yes	No	Yes	Conventional PCI	No	1	0	3
Female	52	STEMI ant	1.8	180	LAD	No	No	No	Radial	3497	3497	0	68	83	1.58	33.25	No	Yes	No	No	No	No	No	No	No	No	No	Yes	Yes	57	90	140	1	No	No	No	No	Yes	Conventional PCI	No	2	0	3
Male	62	STEMI ant	1	45	LAD	No	No	No	Radial	3494	3494	0	60	89	1.88	25.18	No	Yes	No	No	No	No	No	No	No	Yes	No	Yes	No	105	78	110	1	No	No	No	Yes	Yes	Conventional PCI	No	1	3	3
Male	68	STEMI ant	5.5	20	LAD	No	No	No	Femoral	3494	1622	1	32	100	1.81	30.52	No	Yes	No	No	No	No	No	No	No	No	No	Yes	Yes	160	67	100	1	No	Yes	Yes	Yes	Yes	Conventional PCI	Yes	2	0	2
Male	64	STEMI ant	2.9	85	LAD	No	No	No	Radial	3493	3493	0	45	80	1.6	31.25	No	Yes	No	No	No	No	No	No	No	No	No	Yes	No	97	80	130	1	No	Yes	No	No	No	Conventional PCI	No	1	0	3
Male	52	STEMI ant	3	40	LAD	No	No	No	Femoral	3493	3493	0	46	96	1.86	27.56	No	Yes	No	No	No	No	No	No	No	No	No	No	No	59	80	140	1	No	Yes	Yes	No	Yes	Conventional PCI	Yes	1	0	3
Male	41	STEMI ant	5	115	LAD	No	No	No	Radial	3493	3493	0	48	87	1.8	26.85	No	Yes	No	No	No	No	No	No	No	Yes	No	No	No	80	80	110	1	No	Yes	Yes	No	Yes	Conventional PCI	No	1	3	3
Female	75	STEMI inf	4	780	RCA	No	No	No	Femoral	3493	2285	1	46	92	1.6	35.94	Yes	Yes	No	No	No	Yes	No	No	Yes	No	Yes	Yes	Yes	142	62	130	1	No	Yes	No	No	No	Conventional PCI	No	3	0	3
Male	73	STEMI ant	4	110	LAD	No	No	No	Radial	3492	3492	0	47	90	1.6	35.16	No	Yes	No	No	No	No	No	No	No	No	Yes	Yes	Yes	111	50	80	1	No	Yes	Yes	No	Yes	Conventional PCI	No	3	0	2
Female	47	STEMI inf	1.5	50	RCA	No	No	No	Radial	3489	3489	0	55	74	1.65	27.18	No	Yes	No	No	No	No	No	No	No	Yes	No	Yes	No	41	74	140	1	No	No	No	No	Yes	Conventional PCI	No	1	0	3
Female	81	STEMI inf	8	102	LCX	No	No	No	Radial	3489	450	1	55	69	1.56	28.46	No	Yes	No	No	No	No	No	No	No	No	Yes	Yes	Yes	112	80	130	1	No	Yes	Yes	No	Yes	Conventional PCI	No	3	0	3
Male	71	STEMI ant	5	135	LAD	No	No	No	Radial	3489	3489	0	55	70	1.67	25.1	No	Yes	No	No	No	No	No	No	No	No	No	Yes	No	76	94	160	1	No	No	No	No	No	Conventional PCI	No	1	3	3
Female	76	STEMI ant	7	105	LAD	No	No	No	Radial	3487	3014	1	57	51	1.65	18.73	No	Yes	No	No	No	No	No	No	No	No	No	Yes	No	52	87	140	1	No	Yes	No	No	Yes	Conventional PCI	No	2	0	2
Male	69	STEMI ant	3	93	LAD	No	No	Yes	Radial	3487	3487	0	38	85	1.78	26.83	No	No	No	No	No	No	No	No	No	No	No	Yes	No	77	84	100	3	Yes	No	No	Yes	Yes	Conventional PCI	No	3	0	3
Female	73	STEMI inf	1.5	36	RCA	No	No	No	Femoral	3482	3370	1	50	56	1.58	22.43	No	Yes	No	No	No	No	No	No	No	No	No	No	Yes	65	60	100	1	No	No	No	No	Yes	Conventional PCI	No	2	0	3
Male	61	STEMI inf	4	145	LCX	No	No	No	Radial	3480	3480	0	55	93	1.78	29.35	No	Yes	No	No	No	No	No	No	No	No	No	No	No	67	80	130	1	No	Yes	Yes	No	No	Conventional PCI	No	1	3	3
Male	49	STEMI inf	3	64	LCX	No	No	No	Radial	3478	3478	0	48	100	1.85	29.22	No	Yes	No	No	No	No	No	No	No	Yes	No	Yes	Yes	65	80	130	1	No	Yes	Yes	No	No	Conventional PCI	No	3	0	3
Male	75	STEMI inf	2	69	RCA	No	No	No	Femoral	3476	1575	1	60	71	1.78	22.41	Yes	Yes	No	No	No	No	No	No	Yes	No	Yes	Yes	Yes	102	64	180	1	No	No	No	Yes	Yes	Conventional PCI	No	3	0	3
Male	54	STEMI inf	1	43	LCX	No	No	No	Radial	3476	1057	1	55	46	1.58	18.43	No	Yes	No	No	No	No	No	No	No	No	No	No	No	67	80	120	1	No	No	No	No	Yes	Conventional PCI	No	1	0	3
Male	57	STEMI inf	2	47	RCA	No	No	No	Femoral	3476	3476	0	35	74	1.72	25.01	Yes	Yes	No	No	No	No	No	Yes	No	Yes	No	No	Yes	83	45	100	1	Yes	No	No	No	Yes	Conventional PCI	No	1	0	3
Female	67	STEMI ant	5.5	71	LAD	No	No	No	Radial	3475	1729	1	32	90	1.65	33.06	No	Yes	No	No	No	No	No	No	No	No	Yes	Yes	Yes	77	100	140	2	No	No	No	No	Yes	Conventional PCI	No	3	0	3
Male	59	STEMI inf	5.5	73	RCA	No	No	No	Radial	3475	3379	1	55	85	1.68	30.12	No	Yes	No	No	No	No	Yes	No	No	No	Yes	Yes	Yes	89	64	140	1	No	No	No	No	Yes	Conventional PCI	No	3	3	3
Male	50	STEMI inf	3	95	RCA	No	No	Yes	Femoral	3472	62	1	38	90	1.8	27.78	No	Yes	No	No	No	No	No	No	No	No	Yes	Yes	Yes	82	140	120	4	Yes	No	No	No	Yes	Conventional PCI	No	2	3	3
Male	52	STEMI inf	5	85	RCA	No	No	No	Femoral	3471	2318	1	57	90	1.65	33.06	No	Yes	No	No	No	No	No	No	No	Yes	No	Yes	No	69	60	116	1	No	Yes	No	No	Yes	Conventional PCI	No	3	0	3
Female	71	STEMI inf	7	35	RCA	No	No	No	Radial	3469	300	1	60	71	1.69	24.86	No	Yes	No	No	No	No	No	No	No	No	Yes	Yes	Yes	82	45	80	1	No	No	No	No	Yes	Conventional PCI	No	1	0	3
Male	67	STEMI ant	1	30	LAD	No	Yes	Yes	Femoral	3465	13	1	33	110	1.75	35.98	No	Yes	No	No	No	No	No	No	No	No	Yes	Yes	Yes	130	71	100	4	No	No	No	No	Yes	Conventional PCI	No	3	0	3
Male	51	STEMI ant	2	49	LAD	No	No	No	Radial	3464	3464	0	49	75	1.76	24.21	No	Yes	No	No	No	No	No	No	No	No	No	No	Yes	69	90	130	1	No	No	No	No	No	Conventional PCI	No	1	2	3
Male	76	STEMI ant	0	190	LAD	No	No	No	Radial	3462	1561	1	55	89	1.8	27.47	No	Yes	No	No	No	Yes	Yes	No	No	No	No	Yes	No	137	90	165	1	No	No	No	No	No	Conventional PCI	No	2	2	3
Male	61	STEMI ant	2.5	29	LAD	No	No	No	Radial	3458	3458	0	43	90	1.71	30.78	No	Yes	No	No	No	No	No	No	No	No	No	No	No	58	80	120	1	No	Yes	No	Yes	Yes	Conventional PCI	No	1	0	3
Male	84	STEMI inf	6	59	RCA	No	No	No	Femoral	3458	671	1	40	69	1.71	23.6	No	Yes	No	No	No	Yes	No	No	No	No	Yes	Yes	No	161	80	130	1	No	No	No	No	Yes	Conventional PCI	No	3	0	3
Male	53	STEMI ant	8	83	LAD	No	No	No	Radial	3457	3457	0	44	85	1.7	29.41	No	Yes	No	No	No	No	No	No	No	No	Yes	No	Yes	83	80	182	1	No	No	No	No	Yes	Conventional PCI	No	1	0	3
Male	71	STEMI ant	4.5	36	LAD	No	No	No	Radial	3457	2262	1	48	79	1.8	24.38	No	Yes	No	No	No	No	No	No	No	Yes	No	No	No	94	57	100	1	No	No	No	No	Yes	Conventional PCI	No	1	3	3
Female	59	STEMI ant	2	102	LAD	No	No	No	Radial	3454	3454	0	45	75	1.63	28.35	No	Yes	No	No	No	No	No	No	No	No	No	No	No	52	100	120	1	No	Yes	Yes	No	Yes	Conventional PCI	No	3	0	3
Female	81	STEMI ant	0.5	60	LAD	No	No	No	Radial	3454	3022	1	45	53	1.68	18.78	Yes	Yes	No	No	No	No	No	Yes	No	No	Yes	Yes	No	70	88	160	1	No	Yes	No	No	No	Conventional PCI	No	3	0	3
Male	74	STEMI ant	5	44	LAD	No	No	No	Radial	3454	740	1	45	120	1.72	40.56	No	Yes	No	No	No	No	No	No	No	No	Yes	Yes	Yes	64	78	125	1	No	No	No	No	Yes	Conventional PCI	No	3	0	3
Male	81	STEMI inf	2	240	RCA	No	No	No	Radial	3449	3449	0	51	73	1.7	25.26	No	Yes	No	No	No	No	No	No	No	No	No	Yes	Yes	105	70	125	1	No	No	No	No	Yes	Conventional PCI	No	3	1	3
Male	55	STEMI ant	1	180	LCX	No	No	No	Femoral	3448	3448	0	50	94	1.78	29.67	Yes	Yes	No	No	No	No	No	Yes	Yes	No	No	Yes	Yes	103	70	120	1	No	Yes	No	No	Yes	Conventional PCI	No	3	0	3
Male	47	STEMI ant	5	55	LAD	No	No	No	Radial	3447	726	1	50	72	1.68	25.51	No	Yes	No	No	No	No	No	No	No	Yes	No	Yes	Yes	76	100	130	1	No	Yes	Yes	Yes	Yes	Conventional PCI	No	2	0	3
Female	71	STEMI inf	2	45	LCX	No	No	No	Femoral	3447	1944	1	50	55	1.62	20.96	No	Yes	No	No	No	No	No	No	No	No	No	No	Yes	55	72	146	1	No	Yes	Yes	No	Yes	Thrombus Aspiration	No	3	0	3
Male	39	STEMI inf	4	67	LCX	No	No	No	Radial	3441	3441	0	57	118	1.76	38.09	No	Yes	No	No	No	No	No	No	No	No	No	Yes	No	99	100	170	1	No	Yes	Yes	No	Yes	Conventional PCI	No	3	3	3
Male	54	STEMI inf	12	78	RCA	No	No	No	Radial	3441	3441	0	58	102	1.7	35.29	No	Yes	No	No	No	No	No	No	No	Yes	No	Yes	No	100	65	170	1	No	Yes	Yes	No	No	Conventional PCI	No	2	0	3
Male	67	STEMI ant	6	50	LAD	No	No	No	Femoral	3438	3438	0	55	110	1.86	31.8	No	Yes	No	No	No	No	No	No	No	No	No	Yes	No	114	88	160	1	No	No	No	No	Yes	Conventional PCI	No	1	0	3
Male	72	STEMI ant	3	58	LAD	No	No	No	Radial	3437	3437	0	67	80	1.76	25.83	No	Yes	No	No	No	No	No	No	No	No	No	Yes	Yes	102	86	100	1	No	Yes	Yes	Yes	Yes	Conventional PCI	No	3	3	3
Male	60	STEMI ant	1	140	LAD	Yes	No	No	Radial	3436	941	1	40	55	1.71	18.81	Yes	Yes	No	No	No	No	No	Yes	Yes	No	No	No	No	76	96	120	1	No	Yes	No	No	Yes	Conventional PCI	No	2	0	0
Female	53	STEMI ant	12	90	LAD	No	No	No	Femoral	3436	3436	0	52	85	1.68	30.12	No	Yes	No	No	No	No	No	No	No	No	No	Yes	Yes	82	75	170	1	Yes	Yes	Yes	No	Yes	Conventional PCI	No	1	0	3
Male	55	STEMI inf	8	40	RCA	No	No	No	Radial	1196	1196	0	50	88	1.7	30.45	No	Yes	No	No	No	No	Yes	No	No	Yes	No	Yes	Yes	84	80	130	1	No	No	No	No	Yes	Conventional PCI	No	2	0	3
Female	79	STEMI inf	2	130	RCA	No	No	No	Radial	3429	814	1	40	60	1.64	22.31	No	Yes	No	Yes	No	No	No	No	No	No	Yes	Yes	No	79	77	113	1	No	No	No	No	No	Conventional PCI	No	3	3	3
Female	62	STEMI ant	1	60	LAD	No	No	Yes	Femoral	3426	3177	1	23	75	1.73	25.06	No	Yes	No	No	No	No	No	No	No	No	No	Yes	No	74	122	140	1	Yes	No	No	No	Yes	Conventional PCI	No	2	0	2
Female	59	STEMI ant	3.5	53	LAD	No	No	No	Radial	3426	2204	1	59	95	1.61	36.65	No	Yes	No	No	No	No	No	No	No	No	Yes	Yes	Yes	79	100	140	1	No	No	No	No	Yes	Conventional PCI	No	3	3	3
Male	54	STEMI ant	4	31	LM.MV	No	No	No	Radial	3420	3420	0	55	89	1.73	29.84	No	Yes	No	No	No	No	No	No	No	No	No	Yes	No	92	79	130	1	No	No	No	Yes	Yes	Conventional PCI	No	3	0	3
Female	72	STEMI ant	4.5	60	LAD	No	No	No	Radial	3419	3419	0	50	55	1.6	21.48	No	Yes	No	No	No	No	No	No	No	No	Yes	Yes	Yes	85	74	120	1	No	Yes	Yes	No	Yes	Conventional PCI	No	1	0	3
Male	58	STEMI ant	1.5	55	LAD	Yes	No	Yes	Radial	3419	1	1	41	78	1.7	26.99	No	Yes	No	No	No	No	No	No	No	No	No	No	No	87	110	120	4	No	No	No	No	Yes	Thrombus Aspiration	No	3	0	0
Male	66	STEMI ant	6	80	LAD	No	No	No	Radial	3415	3415	0	38	82	1.71	28.04	Yes	Yes	No	No	Yes	No	No	No	No	No	No	Yes	Yes	102	60	116	1	No	Yes	Yes	No	Yes	Conventional PCI	No	2	0	3
Male	70	STEMI inf	1.5	47	RCA	No	No	No	Radial	3414	2976	1	53	72	1.7	24.91	No	Yes	No	No	No	No	No	No	No	Yes	No	Yes	Yes	115	98	130	1	No	Yes	No	Yes	Yes	Conventional PCI	No	2	0	3
Male	50	STEMI ant	3.5	43	LM.MV	No	No	No	Radial	3414	3414	0	45	119	1.81	36.32	No	Yes	No	No	No	No	No	No	No	Yes	Yes	Yes	Yes	58	75	139	1	No	No	No	No	Yes	Conventional PCI	No	2	0	2
Female	53	STEMI ant	12	37	LAD	No	No	No	Radial	3414	3414	0	41	98	1.64	36.66	No	Yes	No	No	No	No	Yes	No	No	No	Yes	Yes	Yes	70	75	110	1	No	Yes	Yes	Yes	No	Conventional PCI	No	1	0	3
Female	53	STEMI inf	9	47	RCA	No	No	No	Radial	3413	3413	0	56	95	1.65	34.96	No	Yes	No	Yes	Yes	No	No	No	No	No	No	Yes	No	92	60	120	1	No	No	No	No	Yes	Thrombus Aspiration	No	1	0	3
Male	51	STEMI inf	8	170	RCA	No	No	No	Radial	3410	3410	0	40	94	1.67	33.71	No	Yes	No	No	No	No	No	No	No	Yes	No	Yes	No	96	70	100	1	No	No	No	No	Yes	Conventional PCI	No	3	2	3
Male	39	STEMI ant	2.5	150	LAD	No	No	No	Radial	3410	3410	0	30	65	1.7	22.49	No	Yes	No	No	No	No	No	No	No	Yes	No	No	No	64	70	100	1	No	Yes	Yes	No	No	Conventional PCI	No	1	2	3
Female	72	STEMI ant	2	54	LAD	No	Yes	Yes	Radial	3409	41	1	61	89	1.63	33.44	No	Yes	No	Yes	No	No	No	No	No	No	Yes	Yes	No	129	100	150	3	No	No	No	Yes	Yes	Conventional PCI	No	3	3	3
Female	78	STEMI inf	5.5	41	RCA	No	No	No	Femoral	3408	3071	1	70	60	1.5	26.67	Yes	Yes	No	No	No	No	No	No	No	No	No	Yes	Yes	54	70	150	1	No	Yes	Yes	No	Yes	Conventional PCI	No	2	0	3
Male	75	STEMI inf	4	45	RCA	No	No	No	Radial	3407	3407	0	85	75	1.83	22.4	No	Yes	No	No	No	No	No	No	No	No	No	Yes	No	76	63	110	1	No	No	No	No	Yes	Conventional PCI	No	1	0	3
Female	72	STEMI ant	2	52	LM.MV	No	No	No	Radial	3403	3403	0	50	80	1.65	29.38	No	Yes	No	No	No	No	No	No	No	No	No	Yes	No	85	90	118	1	No	No	No	No	No	Conventional PCI	No	3	0	3
Male	61	STEMI inf	2	34	RCA	No	No	No	Radial	3402	3402	0	56	79	1.7	27.34	No	Yes	Yes	Yes	Yes	No	No	No	No	Yes	No	Yes	Yes	86	55	100	1	No	No	No	No	Yes	Conventional PCI	No	1	0	3
Female	77	STEMI inf	6	46	RCA	No	No	No	Femoral	3401	3401	0	50	74	1.53	31.61	No	Yes	No	No	No	No	No	No	No	No	No	Yes	Yes	109	60	140	1	No	No	No	No	No	Conventional PCI	No	2	3	3
Male	47	STEMI inf	8	85	RCA	No	No	No	Radial	3400	3400	0	56	105	1.82	31.7	No	No	No	No	No	No	No	No	No	Yes	No	Yes	No	95	83	150	1	No	Yes	Yes	No	Yes	Conventional PCI	No	1	0	3
Male	49	STEMI inf	6.5	40	LM.MV	No	No	No	Radial	3398	3398	0	55	60	1.7	20.76	No	Yes	No	No	No	No	Yes	No	No	Yes	No	Yes	No	57	80	130	1	No	Yes	Yes	No	Yes	Conventional PCI	No	3	0	3
Male	72	STEMI inf	1.5	180	RCA	Yes	No	No	Radial	3398	359	1	55	70	1.7	24.22	No	Yes	No	No	No	No	No	No	No	No	No	No	No	61	98	110	1	No	Yes	Yes	No	Yes	Conventional PCI	No	2	3	3
Male	72	STEMI ant	1.5	30	LM.MV	No	Yes	Yes	Femoral	3398	0	1	21	89	1.73	29.61	No	Yes	No	No	No	No	No	No	No	No	Yes	No	Yes	246	80	80	4	No	No	No	No	Yes	Conventional PCI	No	3	0	2
Male	82	STEMI ant	7	60	LM.MV	No	No	No	Radial	3398	3398	0	40	100	1.9	27.7	No	Yes	No	No	No	Yes	No	No	No	No	No	Yes	No	126	80	160	1	No	No	No	No	Yes	Conventional PCI	No	3	0	3
Male	44	STEMI inf	3.5	72	RCA	No	No	No	Femoral	3398	3398	0	45	103	1.85	30.09	No	Yes	No	No	No	No	No	No	No	Yes	No	Yes	Yes	71	100	130	1	No	No	No	No	Yes	Conventional PCI	Yes	1	0	3
Male	66	STEMI ant	7.5	200	LAD	No	No	No	Radial	3397	2202	1	55	100	1.8	30.86	Yes	Yes	Yes	Yes	Yes	Yes	No	No	No	No	Yes	Yes	No	38	85	210	1	No	Yes	No	No	Yes	Conventional PCI	No	1	0	3
Male	48	STEMI ant	3	45	LAD	No	No	No	Radial	3397	3301	1	50	89	1.7	30.8	No	Yes	No	No	No	No	No	No	No	No	Yes	Yes	No	36	80	200	1	No	Yes	No	No	Yes	Conventional PCI	No	2	0	3
Female	69	STEMI inf	2	60	RCA	No	No	No	Radial	3395	3395	0	65	70	1.68	24.8	No	Yes	No	No	No	No	No	No	No	Yes	No	Yes	Yes	106	63	130	1	No	No	No	No	Yes	Conventional PCI	No	2	0	3
Male	64	STEMI inf	8.5	50	RCA	No	No	No	Femoral	3394	3394	0	47	95	1.74	31.38	Yes	Yes	No	No	No	No	No	No	Yes	No	Yes	Yes	Yes	95	75	150	1	No	No	No	No	No	Conventional PCI	No	2	0	3
Male	83	STEMI inf	3	83	RCA	No	No	No	Radial	3393	2394	1	40	60	1.56	24.65	No	Yes	No	No	No	No	No	No	No	No	No	No	No	129	45	80	1	No	No	No	No	Yes	Conventional PCI	No	1	0	2
Male	73	STEMI inf	5	50	LCX	No	No	No	Radial	3392	18	1	51	120	1.7	41.52	No	Yes	No	No	No	No	No	No	No	Yes	Yes	Yes	Yes	91	54	90	1	No	Yes	Yes	No	Yes	Thrombus Aspiration	No	2	0	3
Female	49	STEMI ant	3	41	LAD	No	No	No	Radial	3391	3391	0	56	90	1.76	29.05	No	Yes	No	No	No	No	No	No	No	Yes	Yes	Yes	No	58	80	130	1	No	No	No	Yes	Yes	Conventional PCI	No	1	0	3
Female	70	STEMI inf	3	63	RCA	No	No	No	Femoral	3387	96	1	50	52	1.58	20.83	No	Yes	No	No	No	No	No	No	No	No	No	Yes	No	75	80	120	1	No	Yes	Yes	No	Yes	Conventional PCI	No	3	3	3
Male	45	STEMI inf	5	50	LCX	No	No	No	Radial	3387	3387	0	59	83	1.73	27.63	No	Yes	No	No	No	No	No	No	No	No	No	Yes	No	85	75	140	1	No	No	Yes	No	Yes	Conventional PCI	No	2	0	3
Male	46	STEMI inf	4	38	LCX	No	No	No	Radial	3386	3386	0	63	83	1.73	27.73	No	Yes	No	No	No	No	No	No	No	No	No	No	No	73	45	120	1	No	Yes	Yes	No	Yes	Conventional PCI	No	1	0	3
Male	44	STEMI ant	10.5	40	LAD	No	No	No	Radial	3386	3386	0	40	75	1.75	24.49	No	Yes	No	No	No	No	No	No	No	No	No	No	No	67	100	120	1	No	Yes	Yes	Yes	Yes	Conventional PCI	No	1	0	3
Male	73	STEMI inf	4.25	27	RCA	No	No	Yes	Femoral	3386	2961	1	40	75	1.65	27.55	Yes	Yes	No	No	No	No	No	No	No	Yes	Yes	Yes	No	75	66	110	1	Yes	No	No	Yes	Yes	Conventional PCI	No	1	0	3
Female	64	STEMI inf	3	48	RCA	No	No	No	Radial	3385	2177	1	75	71	1.64	26.4	No	Yes	No	No	Yes	No	No	No	No	Yes	No	Yes	Yes	52	80	170	1	No	Yes	Yes	No	Yes	Conventional PCI	No	3	3	3
Male	59	STEMI ant	4.5	60	LAD	No	No	No	Radial	3385	207	1	45	75	1.68	26.57	No	Yes	No	No	No	No	No	No	No	No	No	Yes	Yes	72	114	140	1	No	No	No	No	Yes	Conventional PCI	No	3	0	3
Male	79	STEMI ant	10.5	70	LAD	No	No	No	Radial	3382	3382	0	65	78	1.72	26.37	No	Yes	No	No	No	No	No	No	No	Yes	Yes	Yes	Yes	88	75	160	1	No	No	No	No	No	Conventional PCI	No	1	0	3
Female	74	STEMI ant	6	73	LAD	No	No	No	Radial	3381	1402	1	55	55	1.58	22.03	No	Yes	No	No	No	No	No	No	No	No	Yes	Yes	No	63	64	110	1	No	No	No	No	Yes	Conventional PCI	No	2	2	2
Female	78	STEMI inf	5.5	31	LM.MV	No	No	No	Radial	3381	3381	0	56	95	1.52	41.12	No	Yes	No	No	No	No	No	No	No	No	Yes	Yes	No	68	107	119	1	No	No	No	No	Yes	Conventional PCI	No	2	3	3
Male	65	STEMI ant	2	42	LAD	No	No	No	Radial	3380	3380	0	40	96	1.75	31.35	No	Yes	No	No	No	No	No	No	No	Yes	No	Yes	Yes	93	76	110	1	No	Yes	No	No	Yes	Conventional PCI	No	3	1	3
Male	59	STEMI inf	6	66	RCA	No	No	No	Radial	3375	3375	0	50	83	1.87	23.74	No	Yes	No	No	No	No	No	No	No	Yes	No	Yes	No	78	80	140	1	No	No	No	Yes	Yes	Conventional PCI	No	2	0	3
Male	39	STEMI ant	6	38	LAD	No	No	Yes	Femoral	3374	2571	1	47	88	1.78	27.77	No	Yes	No	Yes	Yes	No	No	No	No	Yes	No	No	No	122	95	110	1	Yes	Yes	No	No	Yes	Thrombus Aspiration	No	1	2	3
Male	69	STEMI ant	2	30	LAD	No	No	No	Radial	3374	3374	0	55	80	1.66	29.03	No	Yes	No	No	No	No	No	No	No	Yes	No	Yes	No	66	70	140	1	No	No	No	Yes	Yes	Conventional PCI	No	2	0	3
Male	69	STEMI ant	7	53	LAD	No	Yes	Yes	Radial	3374	4	1	18	60	1.68	21.37	No	Yes	No	No	No	No	No	No	No	No	No	Yes	Yes	75	70	110	4	No	No	No	No	No	Conventional PCI	No	3	0	2
Male	46	STEMI inf	4.5	27	RCA	No	No	No	Radial	3373	3373	0	45	65	1.7	22.49	Yes	Yes	Yes	No	Yes	No	No	Yes	No	Yes	No	Yes	Yes	84	90	180	1	No	No	No	No	Yes	Conventional PCI	No	1	0	3
Male	59	STEMI ant	0.5	20	LM.MV	No	Yes	Yes	Femoral	3373	1	1	15	88	1.78	27.73	No	Yes	No	No	No	No	No	No	No	Yes	No	Yes	No	159	80	50	4	No	No	No	No	Yes	Thrombus Aspiration	No	3	0	1
Male	66	STEMI ant	1.5	80	LM.MV	Yes	Yes	Yes	Femoral	3372	1	1	14	88	1.74	29.23	Yes	Yes	No	No	No	No	No	Yes	No	No	No	Yes	No	86	82	70	4	Yes	Yes	No	Yes	Yes	Conventional PCI	No	3	0	0
Female	87	STEMI ant	5.5	43	LM.MV	No	No	Yes	Femoral	3370	40	1	40	70	1.71	23.94	Yes	Yes	No	No	Yes	Yes	No	No	No	No	No	Yes	Yes	299	100	100	1	No	Yes	No	No	Yes	Conventional PCI	No	3	3	3
Female	86	STEMI misc	7	40	D.IM	No	No	No	Femoral	3370	55	1	25	80	1.59	31.63	No	Yes	No	No	No	No	No	No	No	No	Yes	Yes	Yes	70	70	120	1	No	Yes	Yes	Yes	Yes	Conventional PCI	No	3	0	3
Female	54	STEMI inf	2.5	30	RCA	No	No	No	Radial	3370	3370	0	51	95	1.55	39.54	No	Yes	No	No	No	No	No	No	No	Yes	Yes	Yes	No	69	70	140	1	No	No	No	No	Yes	Conventional PCI	No	1	0	3
Male	82	STEMI ant	4	38	LAD	No	No	No	Radial	3370	875	1	55	71	1.7	24.46	No	Yes	No	No	Yes	No	No	No	No	No	No	Yes	No	126	66	140	1	No	No	No	Yes	No	Conventional PCI	No	2	1	3
Male	56	STEMI inf	7	148	RCA	No	No	No	Femoral	3370	3370	0	48	107	1.72	36.17	Yes	Yes	No	No	No	No	No	Yes	No	No	Yes	Yes	Yes	136	50	160	1	No	Yes	Yes	No	Yes	Conventional PCI	Yes	3	3	3
Male	57	STEMI misc	2	25	LCX	No	No	No	Radial	3370	3370	0	65	120	1.75	39.18	No	Yes	No	No	No	No	No	No	No	Yes	No	Yes	No	82	70	130	1	No	Yes	Yes	No	Yes	Conventional PCI	No	1	0	3
Female	73	STEMI ant	1	25	LAD	No	No	No	Radial	3370	3370	0	49	75	1.63	28.23	No	Yes	No	No	No	No	No	No	No	No	No	Yes	Yes	89	70	120	1	No	No	No	No	Yes	Conventional PCI	No	1	0	3
Male	73	STEMI inf	1.5	30	LCX	No	No	No	Radial	3367	3367	0	53	80	1.72	27.17	No	Yes	No	No	No	No	No	No	No	No	No	No	No	106	90	110	1	No	No	No	No	Yes	Conventional PCI	No	1	0	3
Male	77	STEMI inf	3	33	RCA	No	No	No	Radial	3366	2843	1	59	70	1.78	22.09	No	Yes	No	Yes	No	No	No	No	No	Yes	No	Yes	Yes	77	75	143	1	No	No	No	No	Yes	Conventional PCI	No	3	3	3
Female	88	STEMI inf	0.5	57	RCA	No	No	No	Radial	3366	603	1	50	80	1.72	27.04	No	Yes	No	No	No	No	No	No	No	No	Yes	Yes	No	72	85	210	1	No	No	No	No	Yes	Conventional PCI	No	1	0	3
Female	49	STEMI inf	2	20	RCA	No	No	No	Radial	3365	3365	0	53	100	1.7	34.6	No	Yes	No	No	No	No	No	No	No	Yes	No	Yes	No	56	64	100	1	No	Yes	No	Yes	Yes	Conventional PCI	No	1	0	3
Female	67	STEMI ant	4	40	LAD	No	No	No	Femoral	3364	35	1	20	70	1.6	27.34	No	Yes	No	No	No	No	No	No	No	No	Yes	Yes	No	68	83	104	2	No	No	No	No	Yes	Conventional PCI	Yes	3	0	3
Male	77	STEMI inf	3	90	LAD	No	No	No	Radial	3360	905	1	70	90	1.8	27.78	No	Yes	No	No	No	No	Yes	No	No	Yes	Yes	Yes	No	261	111	100	1	No	Yes	Yes	No	Yes	Conventional PCI	No	3	2	3
Female	81	STEMI ant	8.5	54	LM.MV	No	No	No	Radial	3358	1779	1	30	85	1.6	33.2	No	Yes	No	Yes	Yes	No	No	No	No	Yes	Yes	Yes	No	101	72	110	1	No	No	No	No	Yes	Conventional PCI	No	2	2	3
Female	82	STEMI ant	5	40	LAD	No	No	No	Radial	3358	53	1	56	70	1.63	26.35	No	Yes	No	No	No	No	No	No	No	No	Yes	Yes	Yes	83	70	120	1	No	Yes	Yes	No	Yes	Conventional PCI	No	1	2	3
Male	67	STEMI ant	11.5	47	LAD	No	No	No	Radial	3357	3357	0	42	112	1.78	35.35	No	Yes	No	No	No	No	No	No	No	Yes	Yes	No	Yes	97	99	110	1	Yes	Yes	Yes	No	Yes	Conventional PCI	No	1	0	3
Female	79	STEMI inf	1.5	35	LCX	No	No	No	Radial	3357	1505	1	62	40	1.46	18.77	No	Yes	No	No	Yes	No	Yes	No	No	No	Yes	Yes	Yes	57	63	140	1	No	Yes	No	Yes	Yes	Conventional PCI	No	3	0	2
Male	41	STEMI ant	2.5	70	LAD	No	No	No	Radial	3354	3354	0	37	84	1.78	26.51	Yes	Yes	No	No	No	No	No	No	No	Yes	No	Yes	Yes	89	70	100	1	No	Yes	No	No	No	Conventional PCI	No	1	3	3
Male	67	STEMI inf	10	90	RCA	No	No	No	Radial	3353	524	1	49	83	1.71	28.41	No	Yes	No	No	Yes	No	No	No	No	No	No	Yes	No	83	120	160	1	No	No	No	No	Yes	Conventional PCI	No	1	3	3
Female	80	STEMI inf	3	38	LCX	No	No	No	Radial	3353	1420	1	50	100	1.7	34.6	Yes	Yes	No	No	No	No	No	No	No	No	No	Yes	No	45	80	110	1	No	No	No	No	Yes	Conventional PCI	No	2	0	3
Female	71	STEMI inf	8	23	RCA	No	No	No	Radial	3352	3352	0	54	70	1.58	28.04	No	Yes	No	No	No	No	No	No	No	Yes	Yes	Yes	Yes	62	94	115	1	No	No	No	No	Yes	Conventional PCI	No	3	1	3
Male	62	STEMI ant	6.5	47	LAD	No	No	Yes	Radial	3347	2139	1	23	80	1.8	24.69	No	Yes	No	No	No	No	No	No	Yes	No	No	No	No	81	74	100	1	No	Yes	Yes	No	Yes	Thrombus Aspiration	No	1	1	3
Male	58	STEMI inf	2.5	35	LCX	No	No	No	Radial	3345	3345	0	58	80	1.72	27.04	No	Yes	No	No	No	No	No	No	No	Yes	No	No	No	81	82	130	1	No	No	No	Yes	Yes	Conventional PCI	No	2	3	3
Female	49	STEMI ant	6	27	LAD	No	No	No	Radial	3342	2141	1	50	105	1.69	36.76	No	Yes	No	No	No	No	No	No	No	Yes	Yes	No	Yes	51	100	140	1	No	Yes	Yes	No	Yes	Conventional PCI	No	1	0	2
Male	57	STEMI inf	7	39	LCX	No	No	No	Radial	3342	3342	0	62	94	1.75	30.69	No	Yes	No	No	No	No	No	No	No	No	No	Yes	No	68	64	130	1	No	No	No	No	Yes	Conventional PCI	No	2	3	3
Male	65	STEMI inf	8	53	Graft	No	No	No	Femoral	3342	3342	0	48	103	1.76	33.25	Yes	Yes	No	No	No	No	No	No	Yes	No	No	Yes	No	80	104	130	1	No	Yes	Yes	No	Yes	Conventional PCI	No	3	0	3
Male	77	STEMI inf	4	38	RCA	No	No	No	Radial	3342	2561	1	48	65	1.61	25.08	No	Yes	No	No	No	Yes	No	No	No	No	Yes	Yes	No	123	70	110	1	No	No	No	No	Yes	Thrombus Aspiration	No	2	0	3
Male	81	STEMI ant	5.5	30	LM.MV	No	No	No	Radial	3341	89	1	35	85	1.8	26.23	No	Yes	No	No	No	Yes	No	No	No	No	Yes	Yes	Yes	137	66	90	2	No	Yes	Yes	No	Yes	Conventional PCI	No	3	0	2
Female	40	STEMI ant	2	35	LAD	No	No	No	Radial	3340	3340	0	53	50	1.67	17.93	No	Yes	No	No	No	No	No	No	No	Yes	No	No	No	60	90	100	1	No	Yes	Yes	No	Yes	Conventional PCI	No	1	2	3
Male	73	STEMI inf	4	32	RCA	No	No	Yes	Femoral	3340	278	1	30	100	1.77	31.83	No	Yes	No	No	No	No	Yes	No	No	No	No	Yes	No	132	54	90	4	Yes	No	No	No	Yes	Conventional PCI	No	3	2	2
Male	75	STEMI ant	10	45	LAD	No	No	No	Radial	3340	3340	0	56	62	1.65	22.77	No	Yes	No	No	No	No	No	No	No	No	No	Yes	No	88	70	140	1	No	No	No	No	No	Conventional PCI	No	1	3	3
Male	36	STEMI inf	1.5	68	RCA	No	No	No	Radial	3338	3338	0	53	65	1.7	22.51	Yes	Yes	No	No	No	No	No	Yes	No	No	No	No	Yes	92	70	110	1	No	Yes	Yes	No	Yes	Thrombus Aspiration	No	1	0	3
Male	60	STEMI ant	12	152	LAD	No	No	No	Femoral	3331	3331	0	43	91	1.73	30.41	No	Yes	No	No	No	No	No	No	No	Yes	No	Yes	No	107	73	150	1	No	Yes	Yes	No	No	Conventional PCI	No	1	0	3
Female	75	STEMI ant	4	27	LAD	No	No	No	Femoral	3330	3095	1	51	80	1.56	32.87	No	Yes	No	No	No	No	No	No	No	Yes	No	Yes	Yes	73	80	150	1	No	Yes	No	No	Yes	Conventional PCI	No	1	2	3
Male	65	STEMI inf	2	62	LCX	No	No	No	Radial	3329	3329	0	30	65	1.7	22.49	Yes	Yes	No	No	Yes	No	No	No	No	Yes	No	Yes	Yes	71	73	120	1	No	No	No	No	Yes	Conventional PCI	No	3	0	3
Male	71	STEMI ant	3	65	LAD	No	No	No	Radial	3326	2299	1	69	85	1.7	29.41	No	Yes	No	No	No	No	No	No	No	Yes	Yes	Yes	No	56	90	161	1	No	No	No	No	No	Conventional PCI	No	2	2	3
Male	64	STEMI ant	4	105	LAD	No	No	Yes	Femoral	3326	0	1	34	82	1.74	26.89	Yes	Yes	No	No	No	No	Yes	Yes	No	Yes	No	Yes	No	118	109	160	1	No	No	Yes	No	No	Conventional PCI	Yes	3	0	2
Female	72	STEMI inf	11	60	RCA	No	No	No	Radial	3323	3323	0	43	62	1.58	24.84	No	Yes	No	No	Yes	No	No	No	No	No	No	Yes	No	71	70	140	1	No	No	No	Yes	Yes	Conventional PCI	No	1	0	3
Male	77	STEMI inf	4	143	Graft	No	No	Yes	Femoral	3322	31	1	50	94	1.78	29.52	Yes	Yes	Yes	No	No	No	No	Yes	Yes	No	Yes	Yes	Yes	214	110	140	1	Yes	No	No	No	Yes	Thrombus Aspiration	No	3	0	3
Male	61	STEMI ant	1.5	60	LM.MV	No	Yes	No	Radial	3318	3318	0	35	63	1.65	23.14	Yes	Yes	No	No	No	No	No	No	No	Yes	No	Yes	No	81	100	122	4	No	No	No	No	No	Conventional PCI	No	3	0	3
Male	54	STEMI misc	3	80	LM.MV	No	No	No	Radial	3318	3318	0	41	100	1.76	32.28	No	Yes	No	No	No	No	No	No	No	No	No	Yes	No	101	130	115	1	No	Yes	Yes	No	Yes	Conventional PCI	No	2	0	2
Male	50	STEMI inf	6	35	LCX	No	No	No	Radial	3318	3318	0	43	84	1.75	27.27	Yes	Yes	Yes	No	No	No	No	No	No	Yes	No	Yes	No	54	86	160	1	No	Yes	Yes	No	No	Conventional PCI	No	1	0	3
Male	66	STEMI inf	3	28	RCA	No	No	No	Femoral	3318	3318	0	50	78	1.74	25.76	No	Yes	Yes	No	No	No	Yes	No	No	Yes	No	Yes	Yes	57	52	75	1	No	No	Yes	No	Yes	Thrombus Aspiration	No	1	0	3
Male	38	STEMI inf	5	90	RCA	No	No	No	Radial	3316	3316	0	56	100	1.7	34.6	No	Yes	No	No	No	No	No	No	No	Yes	No	Yes	No	60	80	150	1	No	Yes	Yes	Yes	Yes	Conventional PCI	No	3	1	3
Male	58	STEMI ant	6	42	LAD	No	No	No	Radial	3314	3314	0	25	70	1.67	25.1	No	Yes	No	No	Yes	No	No	No	No	Yes	No	No	No	82	70	95	1	No	No	No	No	Yes	Thrombus Aspiration	No	2	0	3
Female	55	STEMI ant	10	47	LAD	No	No	No	Radial	3313	3313	0	36	62	1.47	28.69	No	Yes	No	No	No	No	No	No	No	Yes	No	No	No	67	79	120	1	No	Yes	Yes	No	Yes	Thrombus Aspiration	No	1	0	3
Male	50	STEMI inf	2.5	28	RCA	No	No	No	Radial	3313	3313	0	55	97	1.75	31.67	No	Yes	No	No	No	No	No	No	No	Yes	No	Yes	No	105	80	130	1	No	Yes	Yes	No	Yes	Conventional PCI	No	1	3	3
Male	71	STEMI inf	2	54	LM.MV	No	No	No	Radial	3312	3312	0	65	75	1.68	26.57	No	Yes	No	No	No	No	No	No	No	Yes	No	Yes	No	122	74	130	1	No	No	No	No	Yes	Conventional PCI	No	3	2	3
Female	74	STEMI inf	10	25	LCX	No	No	No	Radial	3310	3310	0	50	65	1.68	23.03	No	Yes	No	No	No	No	No	No	No	No	Yes	Yes	No	62	70	140	1	No	No	No	No	Yes	Conventional PCI	No	1	0	3
Male	80	STEMI ant	2	31	LAD	No	No	No	Radial	3308	2260	1	34	70	1.7	24.22	No	Yes	No	No	No	No	Yes	No	No	No	No	No	No	97	80	80	1	No	Yes	Yes	Yes	Yes	Conventional PCI	No	3	0	3
Male	64	STEMI misc	3	32	LCX	No	No	No	Radial	3308	3308	0	55	80	1.82	24.15	No	No	No	No	No	No	No	No	No	Yes	No	Yes	No	74	80	130	1	No	Yes	No	No	Yes	Thrombus Aspiration	No	2	0	3
Female	52	STEMI ant	2.5	35	LAD	Yes	No	Yes	Radial	3307	3307	0	50	48	1.52	20.78	No	Yes	No	No	No	No	No	No	No	Yes	No	Yes	No	35	78	170	1	No	No	No	No	Yes	Conventional PCI	No	1	2	0
Male	63	STEMI misc	8	90	D.IM	No	No	No	Radial	3307	3307	0	59	93	1.78	29.35	No	Yes	No	No	No	No	No	No	No	No	No	No	No	90	90	150	1	No	Yes	Yes	No	Yes	Conventional PCI	No	1	2	3
Male	48	STEMI ant	5	110	LAD	No	No	No	Radial	3307	3307	0	48	83	1.81	25.34	No	No	No	No	No	No	No	No	No	Yes	No	No	No	83	96	120	1	No	Yes	Yes	No	Yes	Conventional PCI	No	1	0	3
Female	73	STEMI ant	6	45	LAD	No	No	No	Radial	3307	2099	1	48	55	1.5	24.44	No	Yes	No	No	No	No	Yes	No	No	No	No	Yes	No	85	80	180	1	No	Yes	Yes	No	Yes	Conventional PCI	No	1	0	3
Female	81	STEMI ant	4	100	LAD	No	No	No	Femoral	3303	3100	1	35	50	1.6	19.53	No	Yes	No	No	No	No	No	No	No	No	No	Yes	No	76	70	110	1	No	Yes	Yes	No	Yes	Conventional PCI	Yes	3	2	3
Male	59	STEMI ant	3	30	LM.MV	No	No	No	Radial	3302	3289	1	38	55	1.76	17.76	No	Yes	Yes	No	No	No	No	No	No	Yes	Yes	No	No	67	92	100	1	No	Yes	No	Yes	Yes	Conventional PCI	No	3	3	3
Female	57	STEMI inf	2	52	RCA	No	No	No	Radial	3302	326	1	70	90	1.57	36.51	No	Yes	No	No	No	No	No	No	No	No	Yes	Yes	Yes	60	97	135	1	No	No	No	Yes	Yes	Conventional PCI	No	1	3	3
Male	49	STEMI inf	4	35	RCA	No	No	No	Radial	3302	3302	0	40	75	1.75	24.49	No	Yes	No	No	No	No	No	No	No	Yes	No	Yes	No	74	50	110	1	No	Yes	Yes	No	Yes	Conventional PCI	No	1	3	3
Male	52	STEMI inf	9	52	RCA	No	No	No	Radial	3301	3301	0	51	82	1.67	29.4	No	Yes	No	No	No	No	No	No	No	No	No	No	No	82	85	125	1	No	Yes	Yes	No	Yes	Conventional PCI	No	2	0	3
Female	57	STEMI inf	1	60	RCA	No	No	No	Radial	3301	3301	0	56	64	1.62	24.39	No	Yes	No	No	No	No	No	No	No	Yes	No	Yes	No	64	65	130	1	No	Yes	Yes	No	Yes	Thrombus Aspiration	No	2	0	3
Female	40	STEMI ant	11.5	108	LAD	No	No	No	Radial	3301	3301	0	52	59	1.58	23.63	No	Yes	No	No	No	No	No	No	No	Yes	No	Yes	No	69	72	100	1	No	Yes	Yes	No	Yes	Conventional PCI	No	1	0	3
Male	75	STEMI ant	1.5	40	LAD	No	Yes	Yes	Femoral	3300	23	1	43	95	1.79	29.72	No	Yes	No	No	Yes	Yes	No	No	No	No	No	Yes	Yes	109	115	80	4	Yes	No	No	No	Yes	Conventional PCI	No	3	2	3
Female	85	STEMI inf	9	118	LM.MV	No	No	No	Radial	3297	1633	1	50	58	1.6	22.66	No	Yes	No	Yes	No	No	No	No	No	No	No	Yes	Yes	92	80	130	2	No	Yes	Yes	No	Yes	Thrombus Aspiration	No	3	1	3
Male	50	STEMI ant	3	60	LAD	No	No	No	Radial	3296	3296	0	47	100	1.82	30.19	No	Yes	No	No	No	No	No	No	No	Yes	No	Yes	Yes	98	84	160	1	No	Yes	Yes	No	Yes	Conventional PCI	No	2	3	3
Female	52	STEMI inf	2	135	RCA	No	No	No	Radial	3296	3296	0	50	108	1.63	40.65	No	Yes	No	No	Yes	No	No	No	No	No	No	Yes	No	115	90	118	1	No	No	Yes	No	No	Thrombus Aspiration	No	1	0	3
Female	70	STEMI inf	11	70	RCA	No	No	No	Radial	3291	3291	0	50	88	1.57	35.7	No	Yes	No	No	No	No	No	No	No	No	No	Yes	No	97	75	150	2	No	No	No	No	No	Conventional PCI	No	3	0	3
Female	50	STEMI inf	6.5	90	RCA	No	No	No	Radial	3291	3291	0	55	105	1.55	43.7	No	Yes	No	No	No	No	No	No	No	No	Yes	Yes	Yes	54	74	150	1	No	Yes	No	No	Yes	Conventional PCI	No	1	0	3
Male	52	STEMI inf	11.5	41	RCA	No	No	No	Radial	3291	3291	0	52	100	1.7	34.6	Yes	Yes	No	No	No	No	No	Yes	No	No	No	Yes	Yes	60	90	160	1	No	No	No	No	Yes	Conventional PCI	No	2	3	3
Male	53	STEMI ant	2.5	80	D.IM	No	No	No	Radial	3290	3290	0	43	78	1.7	26.99	No	Yes	No	No	No	No	No	No	No	Yes	No	No	No	55	90	120	1	No	No	No	No	Yes	Conventional PCI	No	3	0	3
Male	54	STEMI ant	1	40	LAD	No	Yes	Yes	Radial	3289	1	1	33	100	1.75	32.65	No	Yes	Yes	No	No	No	Yes	No	No	No	No	Yes	No	111	65	80	4	Yes	Yes	No	No	Yes	Thrombus Aspiration	No	1	0	3
Female	70	STEMI ant	3	64	LAD	No	No	No	Radial	3287	3209	1	45	79	1.62	30.1	No	Yes	No	No	No	No	No	No	No	No	Yes	Yes	No	71	95	155	1	No	No	No	No	Yes	Conventional PCI	No	1	2	3
Male	61	STEMI inf	5	51	LM.MV	No	No	Yes	Radial	3287	3287	0	31	70	1.87	20.02	No	Yes	No	No	No	No	No	No	No	Yes	No	No	No	125	56	69	4	No	Yes	Yes	Yes	Yes	Conventional PCI	No	2	0	3
Female	48	STEMI inf	4.5	36	LCX	No	No	No	Radial	3286	3286	0	55	103	1.72	34.82	No	Yes	No	No	No	No	No	No	No	No	No	No	No	69	64	90	1	No	Yes	Yes	No	Yes	Conventional PCI	No	1	0	3
Female	62	STEMI misc	6	106	D.IM	No	No	No	Radial	3286	3286	0	49	55	1.54	23.19	No	Yes	No	No	No	No	No	No	No	No	No	No	No	64	90	140	1	No	No	Yes	Yes	Yes	Conventional PCI	No	3	0	3
Male	64	STEMI ant	6.5	40	LM.MV	No	No	No	Radial	3286	3286	0	43	70	1.65	25.71	No	Yes	No	No	No	No	No	No	No	No	No	No	No	100	90	148	1	No	Yes	Yes	No	Yes	Conventional PCI	No	3	3	3
Male	41	STEMI inf	2	125	RCA	No	No	No	Radial	3286	3286	0	55	65	1.72	21.97	No	Yes	No	No	No	No	No	No	No	No	No	No	No	82	80	130	1	No	Yes	Yes	No	Yes	Conventional PCI	No	1	3	3
Male	82	STEMI ant	4	50	LAD	No	No	No	Radial	3286	27	1	42	70	1.68	24.73	No	Yes	No	No	No	No	No	No	No	No	Yes	Yes	Yes	122	90	105	1	No	No	No	No	Yes	Conventional PCI	No	2	0	2
Female	83	STEMI ant	10	54	LAD	No	No	No	Radial	3285	1638	1	30	95	1.63	35.63	No	Yes	Yes	No	No	No	No	No	No	No	Yes	Yes	No	73	80	140	2	No	No	No	No	Yes	Conventional PCI	No	2	0	3
Male	57	STEMI ant	7	40	LAD	No	No	No	Radial	3284	3284	0	44	85	1.78	26.83	No	Yes	No	No	No	No	No	No	No	No	Yes	Yes	Yes	87	90	130	1	No	Yes	No	No	Yes	Conventional PCI	No	2	0	2
Female	76	STEMI inf	5	33	RCA	No	No	Yes	Radial	3283	520	1	53	54	1.55	22.48	No	Yes	No	No	No	No	No	No	No	No	Yes	Yes	Yes	115	44	120	1	No	No	No	No	Yes	Conventional PCI	No	3	3	3
Male	84	STEMI ant	1	55	LAD	No	No	No	Radial	3281	56	1	35	120	1.77	38.11	No	Yes	Yes	Yes	Yes	No	No	No	No	Yes	Yes	Yes	No	136	67	160	1	No	No	No	Yes	Yes	Conventional PCI	No	3	0	3
Male	72	STEMI misc	3	31	LCX	No	No	No	Radial	3280	1980	1	50	60	1.58	24.03	No	Yes	No	Yes	No	No	No	No	No	Yes	No	Yes	No	81	80	150	1	No	Yes	Yes	No	Yes	Conventional PCI	No	3	3	3
Male	52	STEMI ant	4	23	LAD	No	No	No	Radial	3280	3280	0	39	93	1.77	29.68	No	Yes	No	No	No	No	No	No	No	No	No	No	No	149	75	65	1	No	Yes	Yes	Yes	Yes	Thrombus Aspiration	No	3	0	3
Female	78	STEMI inf	2	30	LCX	No	No	Yes	Radial	3279	2476	1	48	56	1.65	20.57	No	Yes	No	No	No	No	Yes	No	No	No	No	Yes	Yes	86	70	120	1	Yes	Yes	Yes	No	Yes	Conventional PCI	No	3	3	3
Female	63	STEMI ant	2.5	35	LAD	No	No	No	Radial	3279	3279	0	60	73	1.62	27.76	No	Yes	No	Yes	No	No	No	No	No	No	No	Yes	No	55	137	127	1	No	No	No	No	Yes	Conventional PCI	No	1	2	3
Male	66	STEMI ant	2	30	LAD	No	No	Yes	Femoral	3276	1010	1	41	90	1.82	27.28	No	Yes	No	No	No	No	No	No	No	No	No	Yes	No	127	60	120	1	Yes	No	No	No	Yes	Conventional PCI	No	2	0	3
Male	69	STEMI ant	3	62	LAD	No	No	No	Radial	3274	3274	0	62	79	1.74	25.99	No	Yes	No	No	No	No	No	No	No	No	No	Yes	No	108	60	130	1	No	Yes	Yes	No	Yes	Conventional PCI	No	1	2	3
Female	54	STEMI ant	7	145	LAD	No	Yes	Yes	Femoral	3274	18	1	22	60	1.7	20.76	Yes	Yes	Yes	No	No	No	No	No	No	No	No	No	No	116	117	130	4	No	Yes	Yes	No	Yes	Conventional PCI	No	1	0	2
Male	43	STEMI ant	3	133	LAD	No	No	No	Radial	3274	2426	1	37	110	1.96	28.63	No	Yes	No	No	No	No	No	No	No	No	No	Yes	No	92	88	160	1	Yes	Yes	Yes	No	Yes	Conventional PCI	No	1	0	3
Male	58	STEMI inf	2	32	RCA	No	No	No	Radial	3273	3273	0	49	70	1.76	22.6	No	Yes	No	No	No	No	No	No	No	No	No	No	No	79	92	80	1	No	No	No	Yes	Yes	Conventional PCI	No	2	0	3
Male	56	STEMI inf	2	20	RCA	No	No	No	Radial	3269	3269	0	60	110	1.8	33.95	No	Yes	No	No	No	No	No	No	No	Yes	No	No	Yes	84	60	100	1	No	No	No	No	Yes	Conventional PCI	No	2	0	3
Male	58	STEMI misc	2	36	LCX	No	No	No	Radial	3268	3268	0	45	64	1.65	23.51	No	Yes	No	No	No	No	No	No	No	No	Yes	Yes	No	74	100	105	1	No	No	No	No	Yes	Conventional PCI	No	2	0	3
Male	65	STEMI inf	3	25	RCA	No	No	No	Radial	3263	3263	0	37	80	1.68	28.34	Yes	Yes	No	No	No	No	No	No	No	No	No	No	No	81	109	120	1	No	Yes	No	Yes	Yes	Thrombus Aspiration	No	3	0	2
Female	54	STEMI inf	2	22	RCA	No	No	No	Radial	3262	3262	0	60	72	1.62	27.43	No	Yes	No	No	No	No	No	No	No	No	No	Yes	Yes	77	70	120	1	No	No	No	Yes	Yes	Conventional PCI	No	1	3	3
Female	63	STEMI inf	6	180	RCA	No	No	No	Radial	3261	3261	0	63	75	1.5	33.33	No	Yes	No	No	No	No	No	No	No	No	Yes	Yes	No	67	74	150	1	No	No	Yes	No	Yes	Conventional PCI	No	2	2	2
Male	76	STEMI inf	2	23	LAD	No	No	No	Femoral	3261	890	1	48	75	1.76	24.21	No	Yes	No	Yes	No	Yes	No	No	No	No	Yes	Yes	No	204	85	120	1	No	Yes	Yes	Yes	Yes	Conventional PCI	No	2	0	3
Female	75	STEMI inf	4.5	55	RCA	No	No	No	Radial	3259	3259	0	53	58	1.54	24.46	No	Yes	No	No	No	No	No	No	No	No	Yes	Yes	Yes	68	105	151	2	No	Yes	Yes	No	Yes	Conventional PCI	No	2	3	3
Female	47	STEMI inf	9.5	25	RCA	No	No	No	Radial	3258	3258	0	45	71	1.64	26.4	No	Yes	No	No	No	No	No	No	No	Yes	No	No	Yes	53	84	120	1	No	No	No	No	Yes	Conventional PCI	No	1	0	3
Female	63	STEMI inf	3.5	25	LCX	No	No	No	Femoral	3258	13	1	50	50	1.49	22.67	No	Yes	No	No	No	No	No	No	No	No	Yes	No	No	46	120	140	1	No	No	No	No	Yes	Conventional PCI	No	3	3	3
Male	59	STEMI inf	10	50	RCA	No	No	No	Radial	3258	3258	0	55	75	1.68	26.57	No	Yes	No	No	No	No	No	No	No	No	No	Yes	Yes	74	74	140	1	No	Yes	No	No	Yes	Conventional PCI	No	3	0	3
Female	50	STEMI misc	3.5	95	LCX	No	No	No	Femoral	3256	1516	1	42	71	1.57	28.8	Yes	Yes	No	No	No	No	No	Yes	No	Yes	No	Yes	Yes	118	42	52	4	No	Yes	No	No	Yes	Conventional PCI	No	3	0	3
Male	67	STEMI ant	2	24	LAD	No	No	No	Femoral	3255	170	1	30	95	1.8	29.32	No	Yes	No	No	Yes	No	Yes	No	No	No	Yes	Yes	No	153	120	180	1	No	No	No	No	Yes	Conventional PCI	No	3	0	3
Female	75	STEMI misc	7	41	LCX	No	No	No	Femoral	3254	58	1	50	90	1.64	33.46	No	Yes	No	No	No	No	No	No	No	No	Yes	Yes	Yes	69	100	170	1	No	Yes	Yes	No	Yes	Conventional PCI	No	2	0	3
Male	56	STEMI inf	1.5	120	RCA	No	No	No	Radial	3253	6	1	46	70	1.57	28.4	No	Yes	Yes	No	No	No	Yes	No	No	No	Yes	Yes	Yes	85	50	80	2	No	No	No	No	No	Thrombus Aspiration	No	1	0	3
Male	64	STEMI inf	1	42	LCX	No	No	No	Radial	3248	3248	0	49	82	1.72	27.72	Yes	Yes	No	No	No	No	No	No	No	Yes	Yes	Yes	No	127	59	119	1	No	No	Yes	No	Yes	Thrombus Aspiration	No	3	0	3
Female	36	STEMI ant	1	37	LAD	No	No	No	Radial	3245	3245	0	64	98	1.7	33.91	No	Yes	No	No	No	No	No	No	No	No	Yes	Yes	No	62	80	140	1	No	No	No	No	Yes	Conventional PCI	No	1	0	3
Male	40	STEMI inf	2	50	RCA	No	No	No	Radial	3245	3245	0	42	85	1.78	26.83	No	Yes	No	No	No	No	No	No	No	Yes	Yes	No	No	106	70	160	2	Yes	No	No	Yes	Yes	Thrombus Aspiration	No	2	0	3
Female	59	STEMI ant	6	23	LAD	No	No	No	Radial	3242	3242	0	40	75	1.68	26.57	No	Yes	No	Yes	No	No	No	No	No	Yes	No	Yes	Yes	74	66	145	2	No	No	No	No	No	Thrombus Aspiration	No	2	0	3
Male	64	STEMI inf	8	29	LCX	No	No	No	Radial	3240	3240	0	61	109	1.69	38.16	No	Yes	No	No	No	No	No	Yes	No	No	Yes	Yes	Yes	106	102	96	1	No	No	No	No	Yes	Conventional PCI	No	3	0	3
Male	77	STEMI inf	1	36	RCA	Yes	No	No	Radial	3238	450	1	30	89	1.72	30.05	No	Yes	No	No	No	No	Yes	No	No	No	No	Yes	No	68	70	140	1	No	No	No	No	Yes	Thrombus Aspiration	No	2	0	3
Female	69	STEMI inf	3.5	57	RCA	No	No	No	Femoral	3235	3235	0	60	80	1.7	27.68	No	Yes	No	No	No	No	No	No	No	No	No	No	Yes	63	70	130	1	No	Yes	No	Yes	Yes	Conventional PCI	Yes	1	0	3
Male	40	STEMI inf	4.5	150	RCA	No	No	No	Radial	3235	3235	0	55	104	1.78	32.82	No	Yes	No	No	No	No	No	No	No	No	No	Yes	No	102	70	130	1	No	Yes	Yes	No	No	Conventional PCI	No	3	3	3
Male	65	STEMI inf	4.5	47	RCA	No	No	No	Radial	3235	3235	0	55	86	1.76	27.76	No	Yes	No	No	No	No	Yes	No	No	Yes	No	Yes	No	60	70	120	1	No	Yes	Yes	No	Yes	Conventional PCI	No	1	3	3
Female	89	STEMI ant	5.5	97	RCA	No	No	No	Radial	3234	3234	0	50	50	1.67	17.93	No	Yes	Yes	No	No	No	Yes	No	No	No	No	Yes	No	86	95	110	1	No	No	No	No	Yes	Conventional PCI	No	3	3	3
Male	71	STEMI inf	7	152	LCX	No	No	No	Radial	3234	258	1	42	85	1.7	29.41	Yes	Yes	No	Yes	Yes	No	No	No	No	No	Yes	No	No	135	75	90	1	No	No	No	No	Yes	Conventional PCI	No	3	1	3
Male	71	STEMI ant	5	180	LAD	No	Yes	Yes	Radial	3233	1044	1	29	95	1.71	32.49	No	Yes	No	No	Yes	No	Yes	No	No	No	Yes	Yes	Yes	116	60	150	2	No	Yes	Yes	No	No	Conventional PCI	No	3	0	3
Female	56	STEMI misc	11	90	D.IM	No	No	No	Radial	3232	3232	0	52	95	1.65	34.95	No	Yes	No	No	No	No	Yes	No	No	No	No	Yes	No	81	100	130	1	No	No	No	No	Yes	Conventional PCI	No	1	0	3
Male	76	STEMI inf	4	101	RCA	No	No	No	Radial	3231	336	1	35	71	1.69	24.76	No	Yes	No	No	Yes	No	No	No	No	Yes	No	Yes	No	57	55	100	1	No	Yes	Yes	No	Yes	Conventional PCI	No	3	1	3
Female	83	STEMI inf	4	29	RCA	No	No	No	Radial	3230	923	1	55	42	1.57	17.04	No	Yes	No	No	No	No	No	No	No	No	Yes	Yes	Yes	93	50	100	1	No	Yes	Yes	No	No	Thrombus Aspiration	No	3	0	3
Female	77	STEMI ant	11	29	LAD	No	No	No	Radial	3230	17	1	40	43	1.54	18.13	No	Yes	No	No	No	No	No	No	No	No	No	No	No	108	150	150	1	No	Yes	Yes	Yes	No	Conventional PCI	No	1	0	3
Male	49	STEMI ant	6	29	LAD	No	No	No	Radial	3230	3230	0	50	60	1.75	19.59	No	Yes	No	No	No	No	Yes	No	No	Yes	No	Yes	No	72	75	155	1	No	Yes	Yes	No	Yes	Thrombus Aspiration	No	2	0	3
Male	36	STEMI ant	12	25	LAD	No	No	No	Radial	3230	3230	0	40	100	1.76	32.28	No	Yes	No	No	No	No	No	No	No	Yes	No	Yes	No	75	80	130	1	No	Yes	Yes	No	Yes	Thrombus Aspiration	No	1	0	3
Male	68	STEMI inf	11	98	RCA	No	No	No	Radial	3207	857	1	54	58	1.6	22.66	No	Yes	No	No	No	No	No	No	No	Yes	No	No	No	89	100	190	1	No	Yes	No	No	Yes	Thrombus Aspiration	No	3	0	2
Male	42	STEMI inf	4	42	RCA	No	No	No	Radial	3207	3207	0	60	88	1.85	25.71	No	No	No	No	No	No	No	No	No	Yes	No	Yes	No	85	60	160	1	No	No	No	No	Yes	Conventional PCI	No	1	3	3
Male	38	STEMI ant	8	72	LAD	No	No	No	Radial	3206	3206	0	45	63	1.65	23.14	Yes	Yes	No	No	No	No	No	Yes	No	Yes	No	No	Yes	71	65	105	1	No	Yes	Yes	No	Yes	Conventional PCI	No	2	0	3
Male	70	STEMI inf	1	50	RCA	No	No	No	Radial	3206	3206	0	56	85	1.67	30.48	No	No	No	No	No	No	No	No	No	Yes	Yes	Yes	Yes	64	60	120	1	No	No	No	Yes	Yes	Conventional PCI	No	1	0	3
Male	83	STEMI inf	12	65	RCA	No	No	No	Radial	3206	128	1	41	94	1.7	32.53	No	Yes	No	No	No	No	No	No	No	No	No	Yes	No	79	49	135	1	No	No	No	No	No	Conventional PCI	No	2	0	3
Female	55	STEMI ant	3	90	LAD	No	No	No	Radial	3815	3815	0	58	67	1.6	26.18	No	No	No	No	No	No	No	No	No	No	No	Yes	Yes	70	54	150	1	No	Yes	Yes	No	No	Conventional PCI	No	1	2	2
Male	70	STEMI ant	1	100	LAD	Yes	No	Yes	Femoral	3205	1086	1	13	73	1.72	24.56	No	Yes	No	No	Yes	No	Yes	No	No	Yes	No	Yes	No	156	107	114	1	No	No	No	No	Yes	Conventional PCI	No	1	3	3
Female	77	STEMI inf	4	48	RCA	No	No	No	Femoral	3204	3204	0	53	63	1.61	24.3	No	No	No	No	No	No	No	No	No	Yes	No	No	Yes	82	62	110	1	No	No	Yes	Yes	Yes	Thrombus Aspiration	Yes	1	0	2
Female	77	STEMI inf	5	40	LCX	No	No	No	Radial	3204	1485	1	53	75	1.64	27.89	No	Yes	No	No	No	No	No	No	No	No	No	Yes	No	65	109	200	1	No	No	No	No	No	Conventional PCI	No	3	3	3
Female	71	STEMI ant	8.5	50	LAD	No	No	No	Radial	3202	3202	0	38	85	1.68	30.12	No	Yes	No	No	No	No	No	No	No	Yes	No	Yes	Yes	61	90	130	1	No	No	Yes	No	No	Conventional PCI	No	1	0	2
Male	80	STEMI ant	6	52	LM.MV	No	No	No	Radial	3202	3202	0	70	80	1.74	26.42	No	No	No	No	No	No	No	No	No	Yes	No	No	No	75	61	140	1	No	No	No	No	Yes	Conventional PCI	No	2	2	3
Female	84	STEMI ant	2.5	80	LM.MV	No	No	No	Radial	3202	267	1	35	54	1.6	21.09	No	No	No	No	Yes	No	No	No	No	Yes	No	Yes	No	90	94	120	1	No	No	Yes	Yes	Yes	Conventional PCI	No	3	0	3
Male	66	STEMI inf	3.5	141	LCX	No	No	No	Radial	3201	3201	0	43	75	1.75	24.49	Yes	Yes	No	No	No	No	No	Yes	No	No	No	Yes	No	96	56	120	1	No	Yes	Yes	No	No	Conventional PCI	No	1	3	3
Male	51	STEMI ant	2.5	62	LAD	No	No	No	Radial	3201	3201	0	40	113	1.87	32.31	No	Yes	No	No	No	No	No	No	No	Yes	No	Yes	No	104	90	120	1	No	Yes	No	Yes	Yes	Thrombus Aspiration	No	1	0	3
Female	59	STEMI inf	1	80	RCA	No	No	No	Radial	3199	3199	0	65	68	1.58	27.24	No	No	No	No	No	No	No	No	No	Yes	No	Yes	Yes	67	70	126	1	No	No	No	No	Yes	Conventional PCI	No	2	0	3
Male	48	STEMI misc	1	51	LM.MV	No	No	No	Femoral	3199	88	1	42	70	1.65	25.71	No	Yes	No	No	No	Yes	No	No	No	Yes	No	Yes	No	135	115	150	2	No	Yes	Yes	No	No	Conventional PCI	No	3	1	3
Male	46	STEMI inf	1	50	RCA	No	No	No	Radial	3193	3193	0	57	120	1.86	34.69	No	No	No	No	No	No	No	No	No	Yes	No	Yes	Yes	103	63	130	2	No	No	No	Yes	No	Thrombus Aspiration	No	2	0	3
Female	71	STEMI inf	8	130	RCA	No	No	No	Femoral	3192	3192	0	48	80	1.68	28.34	No	Yes	No	No	No	No	No	No	No	No	Yes	Yes	Yes	95	80	80	2	No	No	No	No	Yes	Conventional PCI	No	2	3	3
Male	76	STEMI inf	3	45	RCA	No	No	No	Radial	3191	1106	1	60	78	1.65	28.65	No	No	No	No	No	No	No	No	No	No	No	No	No	59	60	80	1	No	No	Yes	No	No	Conventional PCI	No	3	3	3
Male	65	STEMI ant	1.5	80	LAD	No	Yes	No	Radial	3190	178	1	50	85	1.8	26.23	No	No	No	No	No	No	No	No	No	Yes	No	Yes	No	90	101	85	4	No	Yes	Yes	Yes	Yes	Thrombus Aspiration	No	2	0	3
Male	68	STEMI ant	4	54	LAD	No	No	No	Radial	3185	3185	0	68	100	1.82	30.19	No	No	No	No	No	No	No	No	No	No	No	No	No	84	65	110	1	No	No	No	No	Yes	Conventional PCI	No	1	2	3
Male	46	STEMI inf	10	51	RCA	No	No	No	Radial	3185	3185	0	50	80	1.73	26.73	No	No	No	No	No	No	No	No	No	Yes	No	No	No	98	47	113	1	No	No	No	No	No	Thrombus Aspiration	No	2	0	3
Male	65	STEMI ant	4	40	LAD	No	No	No	Radial	3184	2394	1	60	67	1.69	23.46	No	Yes	No	No	No	No	No	No	No	Yes	Yes	No	Yes	89	88	165	1	No	No	No	No	No	Conventional PCI	No	3	2	3
Female	70	STEMI ant	3.5	39	LAD	No	No	No	Radial	3183	3183	0	51	65	1.68	23.03	No	No	No	No	No	No	No	No	No	Yes	No	Yes	No	47	82	110	1	No	No	No	No	Yes	Conventional PCI	No	2	1	3
Male	68	STEMI inf	2	50	RCA	No	No	Yes	Radial	3180	14	1	43	80	1.7	27.68	No	No	No	No	No	No	No	No	No	No	No	No	No	123	80	130	1	Yes	Yes	Yes	No	Yes	Thrombus Aspiration	No	2	0	3
Male	81	STEMI inf	11	62	Graft	No	No	No	Femoral	3180	1942	1	50	75	1.74	24.77	Yes	Yes	No	No	No	No	No	Yes	Yes	No	No	Yes	No	166	60	120	1	No	Yes	No	No	No	Thrombus Aspiration	Yes	3	0	3
Male	45	STEMI ant	6	88	RCA	No	No	No	Radial	3179	2803	1	36	110	1.75	35.92	No	No	No	No	No	No	No	No	No	No	No	No	No	76	82	110	1	No	Yes	Yes	No	Yes	Conventional PCI	No	3	3	3
Male	43	STEMI inf	1	45	RCA	No	No	No	Femoral	3178	3178	0	50	92	1.72	31.1	No	No	No	No	No	No	No	No	No	No	No	No	No	111	52	140	1	No	No	No	No	Yes	Conventional PCI	No	2	0	3
Male	47	STEMI ant	3.5	83	LAD	No	No	Yes	Radial	3177	3177	0	45	128	1.72	43.27	No	No	No	No	No	No	No	No	No	Yes	Yes	Yes	Yes	75	95	100	1	No	No	No	Yes	Yes	Thrombus Aspiration	No	1	0	3
Male	37	STEMI inf	1	51	RCA	No	No	No	Radial	3177	3177	0	59	82	1.78	25.88	No	No	No	No	No	No	No	No	No	Yes	No	No	No	93	80	140	1	No	No	No	No	Yes	Thrombus Aspiration	No	1	0	3
Male	82	STEMI inf	6	25	LM.MV	No	No	No	Radial	3175	2763	1	45	70	1.68	24.8	No	No	No	No	No	No	No	No	No	Yes	No	Yes	No	65	70	130	1	No	Yes	No	Yes	Yes	Conventional PCI	No	3	0	3
Male	52	STEMI inf	3	93	RCA	No	No	No	Radial	3175	3175	0	60	80	1.8	24.69	No	No	No	No	No	No	No	No	No	No	No	No	No	104	70	150	1	No	Yes	Yes	No	Yes	Thrombus Aspiration	No	1	0	3
Male	64	STEMI ant	4	50	LAD	No	No	No	Radial	3175	3175	0	47	63	1.7	21.8	No	Yes	No	No	Yes	No	Yes	No	No	Yes	No	No	No	82	56	140	1	No	Yes	Yes	No	Yes	Conventional PCI	No	1	3	3
Male	68	STEMI ant	7	30	LAD	No	No	No	Radial	3174	3174	0	55	80	1.65	29.38	No	No	No	No	No	No	No	No	No	No	Yes	No	Yes	75	78	140	1	No	Yes	Yes	No	No	Thrombus Aspiration	No	3	0	3
Female	73	STEMI ant	11	41	LAD	No	No	No	Radial	3174	3174	0	42	75	1.7	25.95	No	No	No	No	No	Yes	No	No	No	No	No	No	No	425	75	140	1	No	Yes	Yes	No	Yes	Thrombus Aspiration	No	2	0	3
Male	63	STEMI misc	2	60	LM.MV	No	No	No	Radial	3173	3173	0	45	95	1.8	29.32	No	No	No	No	No	No	No	No	No	No	No	Yes	No	97	67	110	1	No	Yes	No	Yes	No	Conventional PCI	No	2	2	3
Male	65	STEMI inf	7	107	LM.MV	No	No	No	Radial	3169	227	1	38	97	1.77	30.87	No	Yes	No	No	No	No	No	No	No	Yes	No	No	No	76	91	140	1	No	Yes	No	Yes	Yes	Conventional PCI	No	3	0	2
Male	44	STEMI ant	1.5	58	LAD	No	No	No	Radial	3169	3014	1	26	92	1.74	30.39	No	Yes	No	No	No	No	No	No	No	No	No	Yes	No	88	80	110	1	No	Yes	No	Yes	Yes	Thrombus Aspiration	No	2	0	3
Male	35	STEMI ant	12	130	LAD	No	No	No	Radial	3168	3168	0	70	65	1.73	21.72	No	Yes	No	No	No	No	No	No	No	Yes	No	Yes	No	66	85	144	1	No	No	No	No	Yes	Conventional PCI	No	1	2	3
Male	38	STEMI inf	2	69	RCA	No	No	No	Radial	3165	3165	0	58	87	1.72	29.41	Yes	Yes	No	No	No	No	No	No	No	Yes	Yes	No	Yes	99	77	130	1	No	No	No	No	Yes	Conventional PCI	No	2	0	3
Male	72	STEMI ant	6	46	LAD	No	No	No	Radial	3163	1632	1	56	67	1.75	21.88	No	No	No	No	No	No	No	No	No	No	No	Yes	No	119	106	153	1	No	Yes	Yes	No	Yes	Thrombus Aspiration	No	1	0	3
Male	68	STEMI ant	2	65	LAD	No	No	No	Radial	3162	139	1	45	73	1.75	23.84	No	No	No	No	No	No	Yes	No	No	Yes	No	Yes	Yes	116	82	132	1	No	No	No	Yes	Yes	Thrombus Aspiration	No	1	0	3
Male	67	STEMI ant	3.5	70	LAD	No	No	No	Radial	3159	1116	1	60	70	1.8	21.6	No	Yes	No	No	No	No	No	No	No	No	No	Yes	No	82	110	127	1	No	Yes	No	Yes	Yes	Thrombus Aspiration	No	1	0	3
Female	47	STEMI inf	9	99	LM.MV	No	No	No	Radial	3158	3158	0	54	78	1.75	25.47	No	No	No	No	No	No	No	No	No	No	No	No	No	45	64	97	1	No	Yes	No	No	Yes	Thrombus Aspiration	No	2	0	3
Female	65	STEMI inf	3	60	RCA	No	No	No	Radial	3157	2961	1	48	89	1.63	33.5	No	No	No	No	No	No	No	No	No	No	No	Yes	Yes	58	76	160	1	No	Yes	Yes	No	Yes	Thrombus Aspiration	No	1	3	3
Male	55	STEMI ant	1.5	40	LAD	No	No	No	Femoral	3156	3156	0	43	100	1.83	29.86	No	No	No	No	No	No	No	No	No	No	No	No	No	111	80	130	1	No	Yes	Yes	No	Yes	Conventional PCI	Yes	1	0	3
Female	63	STEMI ant	5	156	LAD	No	No	No	Radial	3155	479	1	49	65	1.62	24.77	No	No	No	No	No	No	No	No	No	No	No	Yes	No	71	65	140	1	No	No	No	Yes	No	Conventional PCI	No	2	0	3
Female	62	STEMI inf	3	24	RCA	No	No	No	Radial	3147	3147	0	38	85	1.6	33.2	No	Yes	No	No	No	No	Yes	No	No	Yes	No	Yes	No	66	102	90	1	No	Yes	Yes	Yes	Yes	Thrombus Aspiration	No	1	0	3
Male	56	STEMI inf	5	55	RCA	No	No	No	Femoral	3147	3147	0	55	117	1.76	37.77	No	No	No	No	No	No	No	No	No	No	No	Yes	Yes	78	70	130	1	No	Yes	Yes	No	Yes	Conventional PCI	Yes	1	3	3
Female	78	STEMI ant	2	180	LM.MV	No	Yes	Yes	Femoral	3147	2	1	15	65	1.59	25.71	No	Yes	Yes	No	No	Yes	No	No	No	No	No	No	Yes	98	85	60	4	No	No	No	No	No	Conventional PCI	No	3	0	3
Male	42	STEMI inf	3	38	RCA	No	No	No	Radial	3147	3147	0	65	80	1.75	26.12	No	No	No	No	No	No	No	No	No	Yes	No	Yes	No	96	80	125	1	No	Yes	No	No	Yes	Thrombus Aspiration	No	2	0	3
Male	68	STEMI ant	6.5	87	LAD	No	No	No	Radial	3147	9	1	55	80	1.75	26.12	No	No	No	No	No	No	No	No	No	Yes	No	No	No	104	80	120	1	Yes	Yes	Yes	Yes	Yes	Thrombus Aspiration	No	3	3	3
Male	66	STEMI inf	12	100	RCA	No	No	No	Radial	3146	2482	1	55	50	1.71	17.1	Yes	Yes	No	No	No	No	No	No	No	Yes	No	Yes	No	64	80	120	1	No	No	No	No	No	Thrombus Aspiration	No	2	0	3
Male	38	STEMI inf	2.5	40	RCA	No	No	No	Radial	3142	3142	0	65	90	1.88	25.46	No	No	No	No	No	No	No	No	No	Yes	No	No	No	74	76	130	1	No	Yes	Yes	No	Yes	Thrombus Aspiration	No	1	0	3
Male	38	STEMI inf	2	27	LCX	No	No	No	Radial	3141	3141	0	58	94	1.79	29.34	No	Yes	No	No	No	No	No	No	No	Yes	No	Yes	Yes	86	99	140	1	No	Yes	No	Yes	Yes	Thrombus Aspiration	No	2	0	3
Male	50	STEMI inf	3	84	RCA	No	No	No	Radial	3141	3141	0	31	89	1.74	29.4	No	Yes	No	No	No	No	No	No	No	Yes	Yes	No	Yes	72	114	190	1	No	No	No	No	Yes	Conventional PCI	No	3	2	3
Male	46	STEMI inf	6	24	RCA	No	No	No	Radial	3141	3141	0	55	89	1.73	29.74	No	Yes	No	No	No	No	No	No	No	No	No	Yes	No	73	70	142	1	No	Yes	Yes	No	Yes	Thrombus Aspiration	No	1	0	3
Male	75	STEMI ant	5	35	LAD	No	No	No	Radial	3140	3140	0	48	90	1.8	27.78	No	Yes	No	No	No	No	No	No	No	Yes	No	No	No	83	75	110	1	No	No	No	No	Yes	Thrombus Aspiration	No	2	0	3
Male	54	STEMI ant	1	88	LAD	No	No	No	Femoral	3137	3137	0	54	95	1.85	27.76	No	Yes	No	No	No	No	No	No	No	Yes	No	Yes	No	96	60	140	1	Yes	No	No	No	Yes	Thrombus Aspiration	Yes	2	0	3
Male	64	STEMI inf	4	46	RCA	No	No	No	Femoral	3136	3108	1	62	79	1.73	26.4	No	Yes	No	No	No	No	No	No	No	Yes	No	No	No	76	77	115	1	No	No	No	No	Yes	Thrombus Aspiration	No	1	0	3
Male	58	STEMI ant	3	75	LAD	No	No	No	Radial	3135	3135	0	40	95	1.78	29.98	No	Yes	No	No	No	No	No	No	No	No	No	Yes	No	92	95	150	1	No	Yes	Yes	No	Yes	Conventional PCI	No	1	0	2
Male	58	STEMI inf	4.5	100	LCX	No	No	No	Radial	3130	3130	0	49	73	1.68	25.86	No	Yes	No	No	No	No	No	No	No	Yes	No	Yes	Yes	74	76	154	1	No	No	No	Yes	No	Thrombus Aspiration	No	3	0	3
Male	79	STEMI ant	9	46	D.IM	No	No	No	Radial	3129	1723	1	50	77	1.72	26.03	No	Yes	No	No	No	No	No	No	No	No	No	Yes	Yes	117	56	120	1	No	Yes	Yes	No	Yes	Conventional PCI	No	2	0	3
Male	61	STEMI inf	2	60	RCA	No	No	No	Radial	3127	3127	0	60	103	1.72	34.82	No	Yes	No	No	No	No	No	No	No	No	Yes	Yes	No	88	60	150	1	No	No	No	No	Yes	Thrombus Aspiration	No	1	0	3
Male	61	STEMI inf	7	61	LCX	No	No	No	Radial	3127	3127	0	30	80	1.62	30.48	No	Yes	No	Yes	No	No	No	No	No	No	Yes	Yes	Yes	63	80	110	1	No	Yes	Yes	No	Yes	Conventional PCI	No	3	0	3
Male	56	STEMI ant	5	48	LM.MV	No	No	No	Radial	3126	3126	0	47	97	1.67	34.78	No	Yes	No	No	No	No	No	No	No	No	No	No	No	81	70	105	1	No	No	No	No	No	Conventional PCI	No	2	2	3
Male	83	STEMI ant	3.5	75	LM.MV	No	Yes	Yes	Radial	3126	1	1	22	105	1.71	35.93	Yes	Yes	No	No	No	No	No	No	No	No	Yes	Yes	No	136	100	130	4	No	Yes	No	No	Yes	Conventional PCI	No	3	0	1
Male	53	STEMI ant	1.5	40	LAD	No	No	No	Radial	3124	3124	0	67	70	1.83	20.9	Yes	Yes	No	No	No	No	No	No	No	No	No	Yes	Yes	71	70	140	1	No	Yes	No	No	No	Conventional PCI	No	1	3	3
Female	62	STEMI inf	6	37	LCX	No	No	No	Radial	3123	702	1	50	110	1.63	41.4	Yes	Yes	No	No	Yes	No	No	No	No	No	No	Yes	Yes	88	70	150	1	No	No	No	No	Yes	Thrombus Aspiration	No	2	0	3
Female	41	STEMI inf	2	64	RCA	No	No	No	Radial	3119	3119	0	48	60	1.65	22.04	No	Yes	No	No	No	No	No	No	No	Yes	No	Yes	No	58	72	150	1	No	No	No	No	Yes	Thrombus Aspiration	No	2	0	3
Female	71	STEMI inf	3.5	64	RCA	No	No	No	Radial	3119	1811	1	36	80	1.7	27.68	No	Yes	No	No	No	No	No	No	No	No	No	Yes	Yes	65	75	130	1	No	No	No	Yes	Yes	Conventional PCI	No	1	0	3
Female	77	STEMI ant	5	65	LAD	No	No	No	Radial	3119	3119	0	70	60	1.54	25.3	No	Yes	No	No	No	No	No	No	No	No	No	Yes	Yes	101	60	160	1	No	Yes	Yes	No	Yes	Conventional PCI	No	2	0	3
Male	69	STEMI inf	8	55	RCA	No	Yes	Yes	Radial	3119	11	1	48	95	1.8	29.32	No	No	No	No	No	No	No	No	No	No	No	No	Yes	116	82	150	1	No	No	No	No	Yes	Conventional PCI	No	2	0	3
Male	46	STEMI inf	3	70	RCA	No	No	No	Femoral	3115	3115	0	73	80	1.75	26.12	No	Yes	No	No	No	No	No	No	No	No	No	Yes	No	94	68	225	1	Yes	No	Yes	Yes	Yes	Thrombus Aspiration	No	2	0	3
Male	79	STEMI inf	4	32	RCA	No	No	No	Radial	3113	612	1	40	83	1.65	30.49	Yes	Yes	Yes	Yes	No	Yes	No	No	No	No	Yes	Yes	Yes	161	70	150	1	No	Yes	Yes	No	Yes	Conventional PCI	No	2	2	3
Female	60	STEMI misc	12	52	RCA	No	No	No	Radial	3113	3113	0	54	90	1.7	31.14	No	Yes	No	No	No	No	No	No	No	No	No	Yes	No	64	80	135	1	No	Yes	Yes	No	Yes	Conventional PCI	No	2	1	3
Male	60	STEMI ant	11	36	LAD	No	No	Yes	Radial	3112	3112	0	31	100	1.73	33.41	No	Yes	No	No	No	No	Yes	No	No	Yes	No	Yes	Yes	63	90	115	1	No	No	No	No	Yes	Conventional PCI	No	3	3	3
Male	72	STEMI inf	1	65	RCA	No	No	No	Radial	3110	3110	0	60	86	1.65	31.59	No	Yes	No	Yes	No	No	No	No	No	No	No	Yes	No	58	74	140	1	No	No	No	No	Yes	Thrombus Aspiration	No	1	0	2
Male	64	STEMI inf	1	35	RCA	No	No	No	Radial	3109	3109	0	50	62	1.67	22.24	No	Yes	No	No	No	No	No	No	No	Yes	Yes	Yes	Yes	68	72	140	1	No	No	No	No	Yes	Conventional PCI	No	2	0	3
Female	80	STEMI inf	9	96	RCA	No	No	No	Radial	3102	3102	0	50	74	1.63	27.85	No	Yes	No	No	No	Yes	No	No	No	No	Yes	Yes	Yes	161	80	120	1	No	Yes	Yes	No	No	Conventional PCI	No	3	3	3
Female	72	STEMI ant	12	37	LAD	No	No	No	Radial	3102	2712	1	25	96	1.6	37.5	No	Yes	No	No	No	No	No	No	No	No	No	Yes	Yes	75	80	120	1	No	Yes	Yes	No	No	Conventional PCI	No	2	2	3
Male	64	STEMI inf	2	58	RCA	No	No	Yes	Radial	3102	1	1	38	75	1.68	26.57	No	Yes	No	No	Yes	No	No	No	No	Yes	Yes	Yes	Yes	96	130	110	4	No	No	No	Yes	Yes	Conventional PCI	No	3	3	3
Male	58	STEMI inf	3	38	RCA	No	No	No	Radial	3101	3101	0	57	93	1.7	32.18	No	Yes	No	No	No	No	No	No	No	No	No	Yes	No	78	80	100	1	No	No	No	No	No	Thrombus Aspiration	No	2	0	3
Female	61	STEMI inf	8	22	RCA	No	No	No	Radial	3101	3101	0	60	82	1.58	32.85	No	Yes	No	No	No	No	No	No	No	No	No	Yes	Yes	51	90	160	1	No	Yes	Yes	No	Yes	Thrombus Aspiration	No	3	0	3
Male	68	STEMI ant	4	77	LAD	No	No	No	Radial	3100	3100	0	43	80	1.8	24.69	No	Yes	No	No	No	No	No	No	No	No	Yes	No	Yes	75	80	110	1	No	Yes	Yes	Yes	Yes	Thrombus Aspiration	No	1	0	2
Female	87	STEMI ant	1.5	113	LAD	No	No	No	Radial	3100	133	1	44	50	1.62	19.05	No	Yes	No	No	No	No	No	No	No	No	No	No	No	104	70	120	1	No	Yes	Yes	No	No	Thrombus Aspiration	No	1	0	3
Male	77	STEMI inf	2.5	59	RCA	No	No	No	Radial	3095	3095	0	50	74	1.68	26.22	No	Yes	No	No	No	No	No	No	No	No	No	Yes	No	106	72	120	2	No	No	No	No	Yes	Thrombus Aspiration	No	1	0	3
Male	68	STEMI misc	3.5	115	LM.MV	No	No	No	Radial	3094	3094	0	35	88	1.7	30.45	Yes	Yes	No	Yes	No	No	Yes	No	No	Yes	Yes	Yes	Yes	80	64	120	1	No	No	No	No	Yes	Conventional PCI	No	3	0	3
Male	69	STEMI inf	3	45	RCA	No	No	No	Radial	3093	3093	0	50	81	1.76	26.15	No	Yes	No	No	No	No	No	No	No	No	No	No	Yes	71	75	130	1	No	No	No	No	Yes	Thrombus Aspiration	No	3	0	3
Male	62	STEMI inf	3	30	D.IM	No	No	No	Radial	3092	3092	0	61	80	1.76	25.83	No	Yes	No	No	No	No	No	No	No	Yes	No	No	No	68	100	110	1	No	No	No	No	No	Conventional PCI	No	1	2	3
Male	55	STEMI ant	2	27	LAD	No	No	No	Radial	3091	3091	0	55	70	1.72	23.66	No	Yes	No	No	No	No	No	No	No	Yes	Yes	No	Yes	81	100	120	1	No	No	No	No	Yes	Thrombus Aspiration	No	2	2	3
Male	73	STEMI inf	1.5	29	LCX	No	No	No	Radial	3091	3091	0	45	88	1.76	28.41	No	Yes	No	No	No	No	No	No	No	No	No	Yes	No	101	70	180	1	No	No	No	No	No	Conventional PCI	No	2	0	3
Male	64	STEMI inf	1	82	RCA	No	Yes	Yes	Femoral	3087	1017	1	40	95	1.85	27.76	No	Yes	No	No	No	No	Yes	No	No	No	No	Yes	Yes	106	68	70	4	Yes	No	No	No	Yes	Thrombus Aspiration	No	3	0	3
Female	50	STEMI inf	6	120	LAD	No	No	No	Radial	3086	3086	0	60	68	1.67	24.38	No	Yes	No	No	No	No	No	No	No	Yes	No	No	No	55	75	120	1	No	No	No	No	Yes	Thrombus Aspiration	No	1	2	3
Male	79	STEMI ant	3.5	21	LM.MV	No	No	No	Radial	3085	1358	1	50	76	1.76	24.54	No	Yes	No	No	No	No	Yes	No	No	No	No	No	No	60	110	140	1	No	Yes	Yes	No	Yes	Thrombus Aspiration	No	2	0	3
Female	57	STEMI ant	1	40	LAD	No	No	No	Femoral	3081	3081	0	48	110	1.65	40.4	No	Yes	No	No	No	No	Yes	No	No	No	No	Yes	Yes	73	87	120	1	No	No	No	No	Yes	Thrombus Aspiration	No	2	0	3
Male	79	STEMI ant	5	33	LAD	No	No	No	Radial	3079	1191	1	35	71	1.62	27.05	No	Yes	No	No	Yes	No	No	No	No	No	No	Yes	No	104	80	115	1	No	No	No	No	Yes	Thrombus Aspiration	No	1	0	3
Male	75	STEMI ant	10	50	LAD	No	No	No	Radial	3078	18	1	33	60	1.51	26.31	No	Yes	No	No	No	No	Yes	No	No	No	Yes	Yes	No	92	95	140	2	No	No	No	Yes	Yes	Conventional PCI	No	2	0	3
Male	83	STEMI inf	5.5	90	RCA	No	No	No	Radial	3078	2783	1	55	79	1.78	24.93	No	Yes	No	No	No	No	Yes	No	No	No	No	Yes	Yes	72	60	120	1	No	No	No	No	Yes	Thrombus Aspiration	No	3	0	3
Female	50	STEMI inf	1.5	20	RCA	No	No	No	Radial	3078	3078	0	61	75	1.58	30.04	No	Yes	No	No	No	No	No	No	No	Yes	No	No	No	42	60	110	1	No	No	No	No	Yes	Conventional PCI	No	1	0	3
Female	39	STEMI ant	3.5	43	LAD	No	No	No	Radial	3074	954	1	65	75	1.55	31.22	No	Yes	No	No	No	No	No	No	No	Yes	No	Yes	No	75	110	100	1	No	No	No	No	Yes	Conventional PCI	No	1	2	3
Female	82	STEMI inf	5	101	RCA	No	No	No	Radial	3074	2620	1	39	83	1.5	36.89	No	Yes	No	No	No	No	No	No	No	No	No	Yes	No	57	90	130	1	No	Yes	Yes	No	Yes	Conventional PCI	No	1	0	3
Female	82	STEMI inf	2	140	LCX	No	Yes	Yes	Radial	3072	0	1	29	70	1.65	25.71	Yes	Yes	No	No	No	Yes	No	Yes	No	Yes	No	No	No	154	86	100	4	No	No	No	No	Yes	Conventional PCI	No	2	0	3
Male	81	STEMI inf	10	34	LCX	No	No	No	Radial	3068	3068	0	46	61	1.64	22.68	No	Yes	No	No	No	No	No	No	No	No	No	Yes	No	110	47	170	1	No	Yes	Yes	No	Yes	Thrombus Aspiration	No	2	0	3
Female	72	STEMI inf	2	32	RCA	No	No	No	Radial	3067	3067	0	70	50	1.6	19.53	No	Yes	No	No	No	No	No	No	No	No	No	Yes	Yes	56	70	160	1	No	Yes	Yes	No	No	Conventional PCI	No	2	3	3
Male	52	STEMI ant	8	26	LAD	No	No	No	Radial	3063	3063	0	65	73	1.66	26.49	No	Yes	No	No	No	No	No	No	No	No	Yes	No	No	76	70	150	1	No	Yes	Yes	No	No	Conventional PCI	No	1	1	3
Male	51	STEMI inf	2	28	RCA	No	No	No	Radial	3062	3062	0	60	98	1.8	30.25	No	Yes	No	No	No	No	No	No	No	No	No	No	No	100	45	160	1	No	Yes	No	No	Yes	Thrombus Aspiration	No	2	0	3
Male	61	STEMI ant	3	25	LAD	No	No	No	Radial	3061	3061	0	41	70	1.7	24.22	No	Yes	No	No	No	No	No	No	No	Yes	No	No	No	82	60	80	1	No	No	No	Yes	Yes	Conventional PCI	No	1	0	3
Female	67	STEMI ant	12	80	LAD	No	No	No	Radial	3060	3060	0	50	60	1.63	22.58	No	Yes	No	No	Yes	No	No	No	No	No	No	Yes	No	54	87	160	1	No	No	No	No	No	Thrombus Aspiration	No	3	0	3
Male	41	STEMI inf	1.5	24	RCA	No	No	No	Radial	3057	3057	0	60	87	1.7	30.1	No	Yes	No	No	No	No	No	No	No	Yes	No	No	No	101	60	110	1	No	No	No	Yes	Yes	Thrombus Aspiration	No	1	0	3
Female	71	STEMI inf	3.5	27	RCA	No	No	No	Radial	3057	3057	0	46	75	1.65	27.55	No	Yes	No	No	No	No	No	No	No	No	No	Yes	No	87	50	140	1	No	No	No	No	Yes	Thrombus Aspiration	No	1	0	3
Female	72	STEMI inf	3	22	RCA	No	No	No	Radial	3056	3056	0	55	70	1.56	28.76	No	Yes	No	No	No	No	No	No	No	Yes	No	Yes	Yes	61	80	140	1	No	No	No	Yes	Yes	Thrombus Aspiration	No	1	0	3
Male	63	STEMI inf	2.5	25	RCA	No	No	No	Radial	3056	1427	1	53	90	1.85	26.3	No	Yes	No	Yes	No	No	Yes	No	No	No	Yes	No	Yes	90	50	90	1	No	Yes	Yes	No	Yes	Conventional PCI	No	2	2	3
Female	75	STEMI ant	4.5	67	LAD	No	No	No	Radial	3054	3054	0	60	72	1.5	32	No	Yes	No	No	No	No	No	No	No	No	Yes	Yes	No	85	90	135	1	No	Yes	Yes	No	No	Conventional PCI	No	2	2	3
Female	53	STEMI ant	2.5	50	LAD	No	No	No	Radial	3051	3051	0	55	63	1.64	23.42	No	Yes	No	No	No	No	No	No	No	No	No	Yes	No	43	58	160	1	No	No	No	Yes	Yes	Conventional PCI	No	2	0	3
Female	73	STEMI ant	2	45	LAD	No	No	No	Radial	3051	3051	0	58	108	1.64	40.15	No	Yes	No	No	No	No	No	No	No	No	Yes	No	Yes	83	90	130	1	No	No	No	No	Yes	Conventional PCI	No	1	1	3
Female	85	STEMI inf	2.5	16	RCA	No	No	No	Radial	3051	2961	1	50	100	1.5	44.44	No	Yes	No	No	No	Yes	No	No	No	No	No	Yes	No	146	80	120	1	No	No	No	No	Yes	Thrombus Aspiration	No	3	0	3
Female	70	STEMI inf	1	20	LAD	No	No	Yes	Radial	3050	3050	0	48	80	1.6	31.25	No	Yes	No	No	No	No	No	No	No	No	No	Yes	No	62	102	100	2	No	No	No	No	Yes	Conventional PCI	No	2	3	3
Female	73	STEMI ant	2	20	LAD	No	No	No	Radial	3050	3050	0	50	72	1.6	28.13	No	Yes	No	No	No	No	No	No	No	No	No	Yes	No	65	65	110	1	No	Yes	Yes	Yes	Yes	Conventional PCI	No	2	2	3
Female	80	STEMI ant	3.5	108	LM.MV	No	No	No	Radial	3046	3046	0	43	80	1.6	31.25	No	Yes	No	No	No	No	No	No	No	No	No	Yes	Yes	76	76	110	1	No	No	No	No	Yes	Conventional PCI	No	3	2	3
Male	52	STEMI ant	1	34	LAD	No	No	No	Radial	3046	3046	0	54	85	1.7	29.41	No	Yes	No	No	No	No	No	No	No	No	No	Yes	Yes	87	90	120	1	No	Yes	No	Yes	Yes	Thrombus Aspiration	No	1	0	3
Female	58	STEMI ant	1.5	75	D.IM	No	No	No	Radial	3046	3046	0	50	80	1.65	29.38	No	Yes	No	No	No	No	No	No	No	Yes	No	No	Yes	59	70	110	1	No	No	Yes	Yes	Yes	Conventional PCI	No	1	2	3
Male	51	STEMI inf	2	45	LCX	No	No	No	Radial	3045	3045	0	60	74	1.7	25.61	No	Yes	No	No	No	No	No	No	No	Yes	No	Yes	Yes	92	78	100	1	No	Yes	No	No	Yes	Thrombus Aspiration	No	1	0	3
Female	82	STEMI inf	4	76	RCA	No	No	No	Femoral	3044	1561	1	55	70	1.62	26.67	No	Yes	No	No	No	No	No	No	No	No	No	Yes	No	107	100	120	1	No	No	No	No	Yes	Conventional PCI	Yes	2	1	3
Female	41	STEMI inf	4	95	RCA	No	No	No	Radial	3044	854	1	70	65	1.56	26.71	No	Yes	No	No	No	No	No	No	No	No	No	No	Yes	43	80	120	1	No	Yes	No	Yes	No	Conventional PCI	No	1	3	3
Male	48	STEMI inf	12	50	RCA	No	No	No	Radial	3040	3040	0	39	64	1.78	20.04	No	Yes	No	No	No	No	No	No	No	Yes	No	Yes	No	60	130	130	1	No	No	No	No	Yes	Conventional PCI	No	1	0	3
Male	63	STEMI ant	3	60	LAD	No	No	No	Radial	3040	3040	0	43	78	1.7	26.99	No	Yes	No	No	No	No	No	No	No	Yes	No	Yes	Yes	95	96	160	1	No	Yes	No	Yes	Yes	Thrombus Aspiration	No	1	0	3
Female	47	STEMI inf	2	22	RCA	No	No	No	Radial	3040	3040	0	65	105	1.85	30.68	No	Yes	No	No	No	No	No	No	No	Yes	No	Yes	No	77	80	120	1	No	No	Yes	Yes	Yes	Conventional PCI	No	1	0	3
Male	43	STEMI inf	12	46	LCX	No	No	No	Femoral	3040	3040	0	62	105	1.8	32.41	No	Yes	No	No	No	No	No	No	No	Yes	Yes	No	No	118	76	160	1	No	Yes	Yes	No	Yes	Conventional PCI	Yes	1	0	3
Male	57	STEMI inf	5	46	RCA	Yes	No	Yes	Femoral	3039	1	1	40	90	1.7	31.14	No	Yes	No	No	No	No	No	No	No	No	No	Yes	No	158	125	75	4	No	Yes	Yes	Yes	Yes	Thrombus Aspiration	Yes	1	1	0
Male	59	STEMI inf	2.5	83	RCA	No	Yes	Yes	Radial	3039	3039	0	58	80	1.9	22.16	No	Yes	No	No	Yes	No	No	No	No	Yes	No	No	No	111	65	95	4	No	No	No	Yes	Yes	Thrombus Aspiration	No	3	0	3
Male	69	STEMI inf	1.5	100	RCA	No	No	No	Radial	3039	3039	0	52	97	1.8	29.94	No	Yes	No	No	No	No	Yes	No	No	No	Yes	No	No	88	70	140	1	Yes	No	No	No	No	Thrombus Aspiration	No	1	0	3
Male	63	STEMI ant	1	52	LAD	No	No	No	Radial	3037	3037	0	55	80	1.72	27.04	No	Yes	No	No	No	No	No	No	No	Yes	No	Yes	No	89	90	180	1	No	No	No	Yes	Yes	Thrombus Aspiration	No	1	0	3
Female	79	STEMI inf	4	80	RCA	No	No	No	Radial	3037	3037	0	61	70	1.65	25.71	No	Yes	No	No	No	No	No	No	No	Yes	No	Yes	Yes	67	55	110	1	No	Yes	Yes	Yes	Yes	Conventional PCI	No	2	2	3
Male	49	STEMI inf	6	29	D.IM	No	No	No	Radial	3037	3037	0	55	76	1.55	31.63	No	Yes	No	No	No	No	No	No	No	No	Yes	Yes	Yes	59	90	170	1	Yes	Yes	No	Yes	Yes	Thrombus Aspiration	No	1	0	3
Female	83	STEMI inf	6	39	RCA	No	No	No	Femoral	3036	337	1	59	82	1.6	32.03	No	Yes	No	No	No	No	No	No	No	No	Yes	Yes	No	70	70	130	1	No	Yes	Yes	Yes	No	Thrombus Aspiration	Yes	1	0	2
Female	81	STEMI ant	8	172	LAD	No	Yes	No	Radial	3035	14	1	32	60	1.6	23.44	No	Yes	No	No	No	No	No	No	No	No	No	No	No	53	88	70	4	No	Yes	Yes	No	Yes	Thrombus Aspiration	No	3	0	3
Male	50	STEMI inf	2.5	30	RCA	No	No	No	Radial	3035	3035	0	49	112	1.82	33.81	Yes	Yes	No	No	No	No	No	Yes	No	Yes	No	Yes	Yes	73	83	120	1	No	Yes	Yes	Yes	Yes	Thrombus Aspiration	No	1	0	3
Female	78	STEMI inf	1.5	20	RCA	Yes	No	Yes	Radial	3035	3035	0	65	85	1.62	32.22	No	Yes	No	No	No	No	No	No	No	No	No	Yes	No	78	45	100	1	No	No	Yes	Yes	Yes	Conventional PCI	No	2	0	0
Male	67	STEMI ant	4.5	50	LAD	No	No	No	Radial	3029	3029	0	53	82	1.9	22.71	No	Yes	No	No	No	No	No	No	No	Yes	No	No	No	93	94	120	1	No	Yes	Yes	Yes	Yes	Conventional PCI	No	1	0	2
Male	67	STEMI inf	1.5	33	RCA	No	No	No	Radial	3029	1603	1	60	62	1.68	21.97	No	Yes	No	No	No	No	No	No	No	Yes	No	No	Yes	90	85	170	1	No	Yes	Yes	Yes	Yes	Thrombus Aspiration	No	2	0	3
Male	54	STEMI ant	6.5	32	LAD	No	No	No	Radial	3028	3028	0	55	120	1.86	34.69	No	Yes	No	No	No	No	No	No	No	Yes	No	Yes	Yes	64	91	100	1	Yes	Yes	Yes	No	No	Conventional PCI	No	1	2	3
Female	54	STEMI inf	8	30	RCA	No	No	No	Radial	3028	3028	0	53	72	1.5	32	No	Yes	No	No	No	No	No	No	No	Yes	No	Yes	Yes	62	50	100	1	No	Yes	Yes	Yes	No	Conventional PCI	No	1	0	3
Male	54	STEMI ant	2.5	33	LAD	No	No	Yes	Femoral	3024	3024	0	38	75	1.75	24.49	No	Yes	No	No	No	No	No	No	No	No	No	Yes	No	103	118	140	1	Yes	No	Yes	No	Yes	Conventional PCI	No	2	0	3
Male	82	STEMI inf	4	20	RCA	No	No	No	Radial	3023	2	1	51	70	1.7	24.22	No	Yes	No	Yes	No	Yes	No	No	No	No	Yes	Yes	Yes	184	100	120	1	No	Yes	Yes	Yes	No	Conventional PCI	No	1	1	3
Male	57	STEMI ant	8.5	65	LAD	No	No	Yes	Radial	3022	1	1	40	80	1.7	27.68	No	Yes	No	No	No	No	No	No	No	Yes	No	No	No	67	105	130	4	No	Yes	Yes	No	Yes	Thrombus Aspiration	No	1	1	3
Female	86	STEMI misc	10	69	LCX	No	No	No	Radial	3018	2551	1	50	75	1.65	27.55	No	Yes	No	No	No	No	No	No	No	No	No	Yes	Yes	83	60	110	1	No	No	No	No	Yes	Conventional PCI	No	3	0	3
Male	79	STEMI ant	2	53	LAD	No	No	No	Radial	3017	2847	1	45	84	1.81	25.49	No	Yes	No	No	No	No	No	No	No	No	No	Yes	No	134	88	140	1	No	Yes	Yes	No	Yes	Thrombus Aspiration	No	3	0	3
Male	57	STEMI ant	1.5	73	LAD	No	No	No	Radial	3017	3017	0	55	80	1.7	27.68	No	Yes	No	No	No	No	Yes	No	No	No	No	Yes	Yes	88	60	140	1	No	No	No	Yes	Yes	Thrombus Aspiration	No	1	0	3
Male	72	STEMI inf	8	88	LCX	No	No	No	Radial	3016	3016	0	60	92	1.76	29.7	No	Yes	No	No	No	No	No	No	No	No	No	Yes	Yes	102	67	180	1	No	No	No	No	No	Conventional PCI	No	1	2	3
Female	85	STEMI inf	5.5	58	RCA	No	No	Yes	Femoral	3015	2	1	43	69	1.59	27.29	No	Yes	No	No	Yes	No	No	No	No	No	No	Yes	Yes	130	52	120	4	Yes	No	No	No	Yes	Thrombus Aspiration	No	2	0	3
Male	65	STEMI ant	2	118	LAD	No	No	No	Radial	3015	2204	1	55	98	1.74	32.37	No	Yes	No	No	No	No	No	No	No	No	No	No	No	86	71	160	1	No	Yes	Yes	No	Yes	Thrombus Aspiration	No	1	3	3
Female	61	STEMI inf	9	17	RCA	No	No	No	Radial	3011	3011	0	50	66	1.64	24.54	No	Yes	No	No	No	No	No	No	No	No	Yes	Yes	Yes	118	90	140	1	No	Yes	Yes	No	Yes	Conventional PCI	No	3	2	3
Male	55	STEMI inf	3	64	LCX	No	No	No	Radial	3011	3011	0	52	75	1.76	24.21	No	Yes	No	No	No	No	No	No	No	Yes	No	No	No	86	70	140	1	No	Yes	No	Yes	Yes	Thrombus Aspiration	No	3	0	3
Male	54	STEMI inf	4	23	LCX	No	No	No	Radial	3007	3007	0	47	60	1.72	20.28	Yes	Yes	No	No	Yes	No	No	Yes	No	No	Yes	Yes	Yes	84	75	100	1	No	Yes	No	Yes	Yes	Conventional PCI	No	3	0	3
Female	76	STEMI inf	3	134	RCA	Yes	No	No	Radial	3007	2301	1	61	77	1.56	31.64	No	No	No	No	No	No	No	No	No	No	No	Yes	No	86	45	110	1	No	Yes	No	No	Yes	Conventional PCI	No	3	2	3
Female	57	STEMI ant	3	15	LAD	No	No	No	Radial	3007	3007	0	39	69	1.65	25.34	No	Yes	No	No	No	No	No	No	No	No	Yes	Yes	Yes	84	95	120	1	No	No	No	No	Yes	Conventional PCI	No	3	2	3
Male	67	STEMI inf	3	25	RCA	No	No	No	Radial	3007	3007	0	55	67	1.7	23.18	Yes	Yes	No	No	No	No	No	Yes	No	No	No	No	No	71	70	90	1	No	No	No	No	Yes	Thrombus Aspiration	No	2	0	3
Male	83	STEMI misc	6	113	LCX	No	Yes	Yes	Radial	3004	16	1	38	78	1.6	30.47	Yes	Yes	No	No	No	No	No	No	No	No	No	Yes	No	119	90	150	2	No	Yes	Yes	No	Yes	Thrombus Aspiration	No	1	0	2
Female	78	STEMI ant	3	49	LAD	No	No	No	Femoral	3003	3003	0	30	66	1.66	23.95	No	No	No	No	No	No	No	No	No	No	No	No	No	41	74	105	1	No	Yes	Yes	Yes	Yes	Thrombus Aspiration	Yes	1	0	3
Male	61	STEMI ant	1	27	LAD	No	Yes	Yes	Femoral	3000	2406	1	43	75	1.75	24.49	No	Yes	No	No	No	No	No	No	No	No	No	Yes	Yes	119	90	130	4	Yes	No	No	No	No	Thrombus Aspiration	No	1	0	3
Female	82	STEMI misc	3	240	LM.MV	No	Yes	Yes	Radial	2995	3	1	60	64	1.52	27.7	No	Yes	No	No	No	No	No	No	No	No	No	Yes	No	93	62	130	1	No	No	No	No	Yes	Conventional PCI	No	3	2	2
Female	85	STEMI inf	2.5	29	RCA	No	No	No	Radial	2994	2994	0	60	65	1.64	24.17	No	Yes	No	No	No	No	No	No	No	No	Yes	No	Yes	95	40	140	1	No	Yes	Yes	No	Yes	Thrombus Aspiration	No	3	0	3
Female	95	STEMI ant	3.5	57	LAD	No	Yes	Yes	Radial	2990	3	1	42	50	1.52	21.64	No	Yes	No	No	No	No	No	No	No	No	No	Yes	No	104	63	80	4	No	Yes	Yes	No	No	Thrombus Aspiration	No	2	0	3
Male	44	STEMI inf	3.5	32	RCA	No	No	No	Radial	2989	2989	0	65	92	1.8	28.4	No	No	No	No	No	No	No	No	No	No	No	No	No	89	60	150	1	No	Yes	Yes	No	Yes	Thrombus Aspiration	No	3	0	3
Male	77	STEMI ant	8	56	LAD	No	No	No	Radial	2988	2988	0	50	100	1.72	33.8	No	Yes	No	No	No	No	No	No	No	No	No	Yes	No	81	80	145	1	No	Yes	Yes	No	Yes	Conventional PCI	No	3	0	3
Female	80	STEMI ant	3	85	LAD	No	No	No	Radial	2987	2987	0	55	73	1.62	27.82	No	Yes	No	No	No	No	No	No	No	Yes	No	Yes	No	84	88	248	2	No	Yes	No	No	Yes	Conventional PCI	No	3	3	3
Male	84	STEMI inf	3	37	LM.MV	No	No	No	Femoral	2984	2061	1	54	80	1.7	27.68	Yes	No	No	Yes	No	No	No	Yes	No	No	Yes	Yes	Yes	77	88	157	1	No	Yes	No	No	No	Conventional PCI	No	3	0	3
Female	83	STEMI inf	3	79	LM.MV	No	No	No	Femoral	2984	31	1	48	56	1.5	24.89	No	No	No	Yes	No	No	No	No	No	No	No	Yes	Yes	87	84	140	1	No	Yes	Yes	No	Yes	Conventional PCI	Yes	3	2	3
Female	70	STEMI inf	4	37	RCA	No	No	No	Radial	2983	2074	1	50	62	1.5	27.56	Yes	No	No	Yes	No	No	No	Yes	No	No	Yes	Yes	Yes	79	70	130	1	No	Yes	Yes	Yes	Yes	Conventional PCI	No	3	0	3
Female	75	STEMI inf	1	25	RCA	No	No	No	Radial	2983	660	1	60	69	1.64	25.65	No	No	No	Yes	No	No	No	No	No	No	No	No	Yes	85	85	110	1	No	No	No	Yes	Yes	Thrombus Aspiration	No	3	0	3
Male	59	STEMI inf	3	32	RCA	No	No	No	Femoral	2980	2980	0	71	74	1.75	24.16	No	No	No	No	No	No	No	No	No	No	Yes	Yes	No	104	40	90	4	No	Yes	Yes	Yes	Yes	Thrombus Aspiration	Yes	2	2	3
Female	79	STEMI ant	1	85	LAD	No	No	No	Radial	2980	2980	0	45	73	1.65	26.81	No	No	Yes	No	No	No	No	No	No	No	No	No	No	65	52	100	2	No	No	No	Yes	Yes	Conventional PCI	No	1	2	3
Male	61	STEMI ant	1.5	30	LAD	No	No	No	Radial	2979	2979	0	47	70	1.7	24.22	No	Yes	Yes	No	No	No	No	No	No	Yes	No	Yes	No	96	90	120	1	No	Yes	Yes	No	Yes	Thrombus Aspiration	No	2	0	3
Female	73	STEMI inf	1.5	20	LCX	No	No	No	Radial	2979	971	1	55	78	1.67	27.97	No	No	No	No	No	No	No	No	No	No	Yes	Yes	Yes	68	80	110	1	Yes	Yes	No	No	Yes	Thrombus Aspiration	No	1	0	3
Female	71	STEMI inf	2	30	RCA	No	No	No	Radial	2976	1880	1	54	59	1.63	22.21	No	No	No	Yes	No	Yes	No	No	No	Yes	No	Yes	No	128	60	110	1	No	Yes	Yes	No	Yes	Thrombus Aspiration	No	1	0	3
Male	79	STEMI inf	2	69	RCA	No	No	No	Radial	2976	94	1	56	70	1.75	22.86	No	No	No	No	No	Yes	No	No	No	No	Yes	Yes	Yes	123	74	100	1	No	Yes	Yes	Yes	Yes	Thrombus Aspiration	No	1	0	3
Male	72	STEMI ant	2.5	31	LAD	No	No	No	Radial	2976	2491	1	54	62	1.63	23.34	No	No	No	No	No	No	No	No	No	No	No	No	No	76	73	120	1	No	Yes	No	No	No	Thrombus Aspiration	No	1	0	3
Male	71	STEMI inf	2.5	47	RCA	No	No	No	Radial	2974	2974	0	50	86	1.72	29.07	No	No	No	No	No	No	No	No	No	No	No	Yes	Yes	105	85	120	1	No	No	No	No	Yes	Thrombus Aspiration	No	3	0	3
Male	82	STEMI ant	8	45	LAD	No	No	No	Femoral	2973	2973	0	45	65	1.75	21.22	No	Yes	No	No	No	No	No	No	No	No	No	No	No	81	70	150	1	No	Yes	Yes	No	Yes	Thrombus Aspiration	No	1	0	2
Female	81	STEMI ant	4.5	62	LAD	No	No	No	Radial	2972	2972	0	41	75	1.6	29.3	No	Yes	No	No	No	No	No	No	No	No	No	Yes	No	79	67	130	1	No	Yes	Yes	No	Yes	Thrombus Aspiration	No	3	0	3
Female	74	STEMI inf	2.5	56	LM.MV	No	No	No	Radial	2969	1362	1	55	86	1.64	31.98	No	Yes	No	No	Yes	No	No	No	No	No	Yes	Yes	Yes	93	80	150	1	No	No	Yes	Yes	No	Conventional PCI	No	3	3	3
Male	74	STEMI inf	1.5	30	LAD	No	No	No	Radial	2969	2969	0	40	90	1.75	29.39	No	No	No	No	No	No	No	No	No	No	No	Yes	No	89	64	70	1	No	Yes	Yes	Yes	No	Conventional PCI	No	2	2	3
Male	87	STEMI inf	10	46	RCA	No	No	No	Radial	2967	267	1	56	75	1.7	25.95	No	Yes	No	No	No	No	No	No	No	No	Yes	Yes	Yes	78	98	140	1	No	Yes	No	No	Yes	Thrombus Aspiration	No	3	3	3
Male	70	STEMI ant	0.75	27	LAD	No	No	No	Radial	2967	2156	1	42	56	1.58	22.43	No	No	No	No	No	No	No	No	No	No	No	Yes	No	83	80	140	1	No	Yes	No	No	Yes	Thrombus Aspiration	No	1	2	3
Female	86	STEMI inf	2	53	RCA	No	No	No	Radial	2967	372	1	50	78	1.52	33.76	No	No	No	No	No	No	No	No	No	No	No	Yes	No	109	73	200	1	No	Yes	Yes	No	Yes	Conventional PCI	No	3	0	2
Male	64	STEMI inf	2	67	RCA	No	No	No	Radial	2965	2965	0	53	96	1.82	28.98	No	Yes	No	No	No	No	No	No	No	No	No	Yes	Yes	103	67	113	1	No	Yes	No	Yes	Yes	Conventional PCI	No	2	0	3
Male	67	STEMI inf	1.5	75	RCA	No	No	No	Radial	2962	2962	0	67	81	1.75	26.45	No	Yes	No	Yes	No	No	No	No	No	No	No	Yes	Yes	99	66	160	1	No	Yes	Yes	No	No	Conventional PCI	No	2	3	3
Male	64	STEMI ant	8	25	LAD	No	No	No	Radial	2961	2961	0	50	80	1.65	29.38	No	Yes	No	No	Yes	No	No	No	No	Yes	No	Yes	Yes	83	94	160	1	Yes	Yes	Yes	Yes	Yes	Conventional PCI	No	2	2	3
Male	55	STEMI inf	2	62	RCA	No	No	No	Radial	2961	2961	0	59	80	1.7	27.68	No	Yes	No	Yes	No	No	No	No	No	No	Yes	Yes	Yes	74	94	120	1	No	Yes	Yes	Yes	Yes	Conventional PCI	No	1	3	3
Male	83	STEMI inf	4	32	RCA	No	No	No	Radial	2961	2961	0	56	80	1.76	25.83	No	Yes	No	No	No	No	No	No	No	No	No	Yes	Yes	137	45	110	1	No	Yes	Yes	Yes	Yes	Thrombus Aspiration	No	3	0	3
Female	81	STEMI ant	5	29	LAD	No	No	No	Radial	2961	1214	1	35	51	1.55	21.23	No	Yes	No	No	No	No	No	No	No	No	No	Yes	Yes	169	98	140	1	No	Yes	No	No	Yes	Conventional PCI	No	1	2	3
Male	57	STEMI ant	4.5	56	LAD	No	No	No	Radial	2961	2961	0	56	75	1.65	27.55	No	Yes	No	No	No	No	No	No	No	No	No	Yes	Yes	103	88	148	1	No	Yes	Yes	No	Yes	Conventional PCI	No	1	2	3
Female	66	STEMI ant	3	25	LAD	No	No	No	Radial	2960	2668	1	53	65	1.72	21.97	No	Yes	No	No	No	No	No	No	No	Yes	No	No	Yes	86	70	140	1	No	Yes	No	No	No	Conventional PCI	No	1	3	3
Female	80	STEMI ant	2	46	LAD	No	No	No	Radial	2956	2956	0	22	68	1.6	26.56	Yes	Yes	No	Yes	Yes	No	No	Yes	No	No	No	Yes	Yes	65	86	100	1	No	No	No	No	Yes	Conventional PCI	No	1	0	3
Male	65	STEMI ant	1.5	33	RCA	No	No	No	Radial	2956	2956	0	58	96	1.72	32.45	No	No	No	No	No	No	No	No	No	No	No	No	No	73	55	110	1	No	Yes	No	No	Yes	Thrombus Aspiration	No	3	0	3
Female	82	STEMI ant	2	75	LAD	No	No	No	Radial	2955	394	1	23	42	1.52	18.18	No	Yes	Yes	No	No	No	Yes	Yes	No	Yes	No	Yes	Yes	86	131	140	1	No	Yes	No	No	Yes	Thrombus Aspiration	No	2	1	3
Female	50	STEMI ant	3	52	LAD	No	No	No	Radial	2955	2955	0	53	75	1.75	24.49	No	Yes	No	No	No	No	No	No	No	Yes	No	No	Yes	49	84	102	1	No	Yes	Yes	Yes	Yes	Conventional PCI	No	2	2	3
Female	52	STEMI ant	12	67	LAD	No	No	No	Radial	2955	2955	0	58	160	1.71	54.72	No	Yes	No	No	No	No	No	No	No	No	No	Yes	Yes	59	98	160	1	No	Yes	No	No	Yes	Thrombus Aspiration	No	1	2	3
Female	45	STEMI ant	3	30	LAD	No	No	No	Radial	2955	2955	0	45	80	1.65	29.38	No	Yes	No	No	No	No	No	No	No	Yes	No	No	No	54	78	138	1	No	No	No	No	Yes	Conventional PCI	No	1	2	3
Female	83	STEMI inf	1	50	RCA	No	No	No	Femoral	2953	2	1	65	60	1.65	22.04	No	No	No	No	Yes	Yes	Yes	No	No	No	No	No	No	159	120	60	1	Yes	No	No	No	Yes	Thrombus Aspiration	No	2	0	3
Male	57	STEMI inf	2	50	RCA	No	No	Yes	Radial	2952	2945	1	47	75	1.7	25.95	No	No	No	No	No	No	No	No	No	Yes	No	Yes	Yes	90	70	140	1	No	No	No	Yes	Yes	Conventional PCI	No	2	0	3
Male	40	STEMI ant	3	590	LAD	No	No	Yes	Radial	2951	2951	0	44	65	1.7	22.49	Yes	Yes	No	No	No	No	No	Yes	No	Yes	No	No	Yes	75	110	110	1	Yes	No	No	No	No	Conventional PCI	No	1	0	3
Male	39	STEMI ant	2.5	60	LAD	No	No	No	Radial	2951	2951	0	43	92	1.92	24.96	No	No	No	No	No	No	No	No	No	No	No	No	No	76	70	110	1	No	Yes	Yes	Yes	Yes	Thrombus Aspiration	No	1	0	3
Male	55	STEMI misc	4.5	27	D.IM	No	No	No	Radial	2951	2951	0	54	102	1.72	34.48	No	Yes	No	No	No	No	No	No	No	No	No	Yes	Yes	81	88	180	1	No	Yes	Yes	Yes	Yes	Thrombus Aspiration	No	1	0	3
Male	57	STEMI ant	5.5	48	LAD	No	No	No	Radial	2951	2951	0	31	74	1.64	27.51	No	No	No	No	No	No	No	No	No	No	No	Yes	No	97	75	110	1	No	Yes	Yes	No	Yes	Thrombus Aspiration	No	3	0	3
Female	88	STEMI ant	2	29	LAD	No	No	Yes	Femoral	2950	3	1	30	75	1.6	29.3	Yes	Yes	No	No	No	No	No	Yes	No	No	No	Yes	Yes	64	110	130	3	No	Yes	Yes	No	Yes	Conventional PCI	Yes	2	0	3
Female	59	STEMI inf	2	56	RCA	No	No	No	Radial	2948	2821	1	53	68	1.54	28.67	No	Yes	No	No	Yes	No	No	No	No	Yes	Yes	Yes	Yes	63	81	150	1	No	Yes	No	No	No	Conventional PCI	No	2	3	3
Male	69	STEMI inf	2	20	RCA	No	No	No	Radial	2948	2948	0	75	72	1.75	23.51	No	No	No	No	No	No	No	No	No	Yes	No	Yes	No	98	85	80	1	No	Yes	Yes	Yes	Yes	Thrombus Aspiration	No	3	0	3
Male	78	STEMI inf	2	44	LAD	No	No	No	Radial	2945	1343	1	49	82	1.73	27.4	No	Yes	No	No	No	No	No	No	No	No	Yes	No	Yes	114	86	170	1	No	Yes	Yes	No	Yes	Conventional PCI	No	2	0	3
Male	55	STEMI inf	5	20	RCA	No	No	No	Radial	2945	1022	1	51	52	1.7	17.99	No	No	No	No	No	No	No	No	No	Yes	No	No	No	70	70	120	1	No	Yes	No	Yes	Yes	Thrombus Aspiration	No	2	2	3
Male	78	STEMI inf	2	37	RCA	No	No	No	Radial	2945	573	1	51	90	1.83	26.87	No	Yes	No	No	No	No	No	No	No	No	No	Yes	Yes	65	66	160	1	No	Yes	Yes	No	Yes	Conventional PCI	No	3	3	3
Female	78	STEMI misc	3	35	LCX	No	No	No	Radial	2944	2944	0	51	65	1.58	26.04	No	No	Yes	No	Yes	No	No	No	No	No	No	No	No	55	90	120	1	No	Yes	No	No	Yes	Thrombus Aspiration	No	1	0	3
Female	83	STEMI inf	4	38	LM.MV	No	No	No	Radial	2940	680	1	39	50	1.5	22.22	No	Yes	No	No	No	No	No	No	No	No	No	Yes	No	135	72	120	1	No	Yes	Yes	No	Yes	Thrombus Aspiration	No	3	0	3
Male	42	STEMI inf	5	30	RCA	No	No	No	Radial	2938	2565	1	55	103	1.9	28.53	No	Yes	No	No	No	No	No	No	No	Yes	No	Yes	No	76	65	160	1	No	Yes	Yes	No	Yes	Conventional PCI	No	1	0	3
Male	61	STEMI inf	3	24	RCA	No	No	No	Radial	2935	2935	0	54	74	1.78	23.36	Yes	Yes	No	Yes	No	No	Yes	Yes	No	No	Yes	Yes	Yes	130	84	140	1	No	No	No	No	No	Conventional PCI	No	1	3	3
Female	46	STEMI inf	12	77	LCX	No	No	No	Radial	2934	2934	0	49	72	1.68	25.51	No	Yes	No	No	No	No	No	No	No	Yes	No	Yes	Yes	49	90	190	1	No	Yes	Yes	Yes	Yes	Thrombus Aspiration	No	1	0	3
Female	76	STEMI inf	2	92	Graft	No	No	No	Femoral	2934	1955	1	61	48	1.53	20.22	Yes	Yes	No	Yes	Yes	Yes	No	No	Yes	Yes	No	Yes	No	186	75	110	1	No	Yes	Yes	Yes	No	Conventional PCI	No	3	2	3
Male	55	STEMI ant	2	209	LAD	No	No	Yes	Femoral	2934	9	1	23	130	1.78	41.03	No	Yes	No	No	No	No	No	No	No	No	No	Yes	No	131	110	100	1	Yes	No	Yes	No	Yes	Thrombus Aspiration	No	2	0	3
Female	72	STEMI ant	6	25	LAD	No	No	No	Radial	2934	2934	0	42	72	1.68	25.51	No	Yes	No	No	No	No	No	No	No	No	No	No	No	53	85	150	1	No	Yes	Yes	No	Yes	Thrombus Aspiration	No	2	0	2
Male	56	STEMI inf	10	100	LCX	No	No	No	Radial	2932	2932	0	60	67	1.67	24.02	No	No	No	No	No	No	No	No	No	No	No	No	No	90	62	115	1	No	No	No	Yes	Yes	Thrombus Aspiration	No	3	0	3
Male	47	STEMI inf	6	28	RCA	Yes	No	No	Radial	2928	2928	0	55	108	1.75	35.27	No	Yes	No	No	No	No	No	No	No	Yes	No	No	No	60	110	120	1	No	Yes	Yes	Yes	Yes	Conventional PCI	No	2	0	1
Female	81	STEMI ant	5.5	26	LAD	No	Yes	Yes	Radial	2928	7	1	38	62	1.62	23.62	No	No	No	No	No	No	No	No	No	No	Yes	No	Yes	97	90	120	1	No	Yes	No	No	Yes	Thrombus Aspiration	No	2	0	3
Female	78	STEMI inf	2	30	RCA	No	No	No	Radial	2928	1543	1	55	70	1.67	25.1	No	No	No	No	No	No	No	No	No	No	Yes	Yes	Yes	76	98	93	1	No	Yes	Yes	Yes	Yes	Thrombus Aspiration	No	2	0	3
Female	44	STEMI misc	1	47	LCX	No	No	No	Radial	2928	22	1	53	54	1.58	21.63	No	No	No	No	No	No	No	No	No	Yes	Yes	No	Yes	69	126	130	4	Yes	No	No	No	Yes	Conventional PCI	No	3	0	3
Male	36	STEMI ant	5	91	LAD	No	No	No	Radial	2928	2928	0	45	130	1.82	39.1	No	No	No	No	No	No	No	No	No	Yes	Yes	Yes	Yes	72	90	170	1	No	Yes	No	Yes	Yes	Conventional PCI	No	1	3	3
Male	50	STEMI inf	4	100	RCA	No	No	No	Radial	2926	2926	0	53	71	1.58	28.44	No	Yes	No	No	No	No	No	Yes	No	No	Yes	Yes	Yes	75	90	140	1	No	Yes	No	No	No	Conventional PCI	No	2	3	3
Female	57	STEMI ant	8	72	LAD	No	No	No	Radial	2925	2925	0	55	82	1.65	30.12	No	Yes	No	No	No	No	No	No	No	Yes	No	Yes	Yes	54	79	130	1	No	Yes	Yes	Yes	No	Thrombus Aspiration	No	1	1	3
Male	78	STEMI ant	3	90	LAD	No	No	No	Radial	2924	2924	0	69	83	1.73	27.73	No	Yes	No	No	No	No	No	No	No	No	No	Yes	Yes	78	70	120	1	No	Yes	Yes	No	No	Conventional PCI	No	1	1	3
Male	76	STEMI ant	2.5	59	LM.MV	No	Yes	No	Femoral	2924	1911	1	45	76	1.8	23.46	Yes	Yes	No	No	No	No	Yes	No	Yes	No	No	Yes	No	148	100	90	4	No	Yes	Yes	Yes	Yes	Conventional PCI	No	3	0	3
Female	59	STEMI ant	3	47	LAD	No	Yes	No	Radial	2923	2923	0	45	80	1.65	29.38	No	No	No	No	No	No	No	No	No	No	Yes	Yes	Yes	68	80	83	4	No	Yes	Yes	No	Yes	Thrombus Aspiration	No	3	0	3
Male	56	STEMI inf	1.5	20	RCA	No	No	No	Radial	2923	2923	0	59	89	1.74	29.4	No	Yes	No	No	No	No	No	No	No	No	No	No	No	81	70	80	1	No	Yes	Yes	Yes	Yes	Conventional PCI	No	1	3	3
Female	67	STEMI inf	10.5	117	RCA	No	No	Yes	Radial	2923	114	1	60	70	1.65	25.71	No	Yes	No	Yes	No	Yes	No	No	No	No	Yes	Yes	Yes	210	70	120	2	No	Yes	Yes	No	Yes	Thrombus Aspiration	No	2	0	3
Male	42	STEMI inf	4	29	RCA	No	No	No	Radial	2923	2923	0	60	75	1.75	24.49	No	No	No	No	No	No	No	No	No	Yes	No	No	No	77	90	140	1	No	Yes	Yes	No	Yes	Conventional PCI	No	1	3	3
Male	61	STEMI inf	1.5	22	RCA	No	No	No	Radial	2923	2923	0	48	74	1.89	20.72	No	Yes	No	No	No	No	No	No	No	Yes	No	No	No	56	60	150	1	No	Yes	No	Yes	Yes	Conventional PCI	No	1	1	3
Male	63	STEMI ant	1.5	46	D.IM	No	No	No	Femoral	2922	2922	0	49	98	1.84	28.95	No	Yes	No	Yes	No	No	No	No	No	No	No	Yes	No	82	90	120	1	No	Yes	No	Yes	Yes	Thrombus Aspiration	Yes	1	0	2
Female	66	STEMI inf	5	66	LCX	No	No	No	Radial	2921	1347	1	56	58	1.62	22.1	Yes	Yes	No	No	No	No	No	Yes	No	Yes	Yes	Yes	Yes	43	78	150	1	No	Yes	Yes	No	Yes	Conventional PCI	No	3	2	3
Female	80	STEMI ant	10	50	LAD	No	No	No	Radial	2920	2920	0	60	59	1.6	23.05	No	Yes	No	No	No	No	Yes	No	No	No	No	Yes	No	79	55	130	1	No	Yes	Yes	No	Yes	Conventional PCI	No	1	2	3
Male	59	STEMI ant	1.5	35	LAD	Yes	No	No	Radial	2918	2918	0	58	85	1.76	27.44	No	Yes	No	No	No	No	No	No	No	No	No	Yes	No	53	70	160	1	No	Yes	No	No	Yes	Conventional PCI	No	3	0	1
Male	58	STEMI inf	4	32	RCA	No	No	No	Radial	2918	2589	1	65	107	1.78	33.77	No	Yes	No	No	No	No	No	No	No	No	Yes	Yes	Yes	57	67	180	1	No	Yes	Yes	No	Yes	Conventional PCI	No	1	3	3
Female	91	STEMI inf	12	59	LCX	Yes	No	No	Femoral	2917	21	1	48	80	1.6	31.25	No	Yes	No	No	No	No	No	No	No	No	No	No	No	105	103	110	2	No	Yes	Yes	No	Yes	Thrombus Aspiration	Yes	1	0	3
Male	68	STEMI inf	5	55	RCA	No	No	No	Femoral	2917	126	1	19	66	1.65	24.24	No	Yes	No	No	No	Yes	No	No	No	No	Yes	Yes	Yes	613	80	130	1	No	Yes	Yes	No	Yes	Conventional PCI	No	3	2	3
Female	63	STEMI ant	1.5	25	LAD	No	No	No	Radial	2917	1448	1	46	82	1.6	32.03	No	Yes	No	No	No	No	No	No	No	No	No	No	No	65	84	130	1	No	Yes	Yes	No	Yes	Thrombus Aspiration	No	3	0	3
Male	46	STEMI ant	1.5	35	LAD	No	No	No	Radial	2916	2916	0	55	95	1.95	24.98	No	No	No	No	No	No	No	No	No	No	No	No	No	65	80	130	1	No	No	Yes	Yes	Yes	Conventional PCI	No	1	3	3
Female	61	STEMI ant	2	84	LAD	No	No	No	Radial	2916	2916	0	39	100	1.67	35.86	No	Yes	No	No	No	No	No	No	No	No	No	No	No	47	68	160	1	No	Yes	Yes	Yes	Yes	Thrombus Aspiration	No	1	1	3
Male	79	STEMI inf	1	241	RCA	No	No	No	Femoral	2916	292	1	55	50	1.8	15.43	No	Yes	Yes	No	Yes	Yes	Yes	No	No	No	No	Yes	No	417	80	190	1	No	Yes	Yes	No	No	Conventional PCI	No	2	3	3
Male	52	STEMI inf	2	123	RCA	No	No	No	Radial	2914	2914	0	54	75	1.73	25.06	No	No	No	No	No	No	No	No	No	Yes	No	Yes	Yes	104	96	130	1	No	Yes	Yes	Yes	Yes	Thrombus Aspiration	No	1	1	3
Female	66	STEMI misc	3	33	LCX	No	No	No	Radial	2906	177	1	50	60	1.65	22.04	Yes	Yes	No	Yes	No	No	No	Yes	No	No	Yes	Yes	Yes	75	67	110	1	No	Yes	Yes	No	Yes	Thrombus Aspiration	No	1	1	3
Male	49	STEMI inf	3.5	31	RCA	No	No	No	Radial	2906	2221	1	51	108	1.76	34.87	No	Yes	No	No	No	No	No	No	No	No	No	No	No	60	90	150	1	No	Yes	Yes	Yes	Yes	Conventional PCI	No	3	0	3
Male	35	STEMI ant	10	32	LM.MV	No	No	No	Radial	2906	2906	0	64	68	1.68	24.09	No	Yes	No	No	No	No	No	No	No	No	No	Yes	No	77	60	120	1	No	Yes	No	No	Yes	Conventional PCI	No	1	3	3
Male	56	STEMI inf	2	50	LCX	No	No	No	Radial	2906	2906	0	63	92	1.68	32.6	No	Yes	No	No	No	No	No	No	No	Yes	Yes	Yes	Yes	72	76	140	1	No	Yes	No	Yes	Yes	Conventional PCI	No	1	2	3
Female	46	STEMI inf	2	110	RCA	No	No	No	Radial	2906	2906	0	57	78	1.72	26.37	No	Yes	No	No	No	No	No	No	No	Yes	No	No	No	55	68	120	1	No	Yes	Yes	No	Yes	Conventional PCI	No	1	3	3
Male	67	STEMI inf	4	53	RCA	No	No	No	Radial	2906	2877	1	41	80	1.72	27.04	No	No	No	No	No	No	No	No	No	No	Yes	Yes	Yes	109	144	140	1	No	No	No	No	Yes	Thrombus Aspiration	No	3	0	3
Female	68	STEMI inf	3.5	82	RCA	No	No	No	Radial	2905	2905	0	53	68	1.63	25.59	Yes	Yes	No	No	No	No	No	No	No	No	No	Yes	Yes	111	95	210	1	No	Yes	Yes	Yes	No	Conventional PCI	No	1	0	3
Male	74	STEMI ant	4	72	LAD	No	No	No	Radial	2904	2904	0	39	60	1.72	20.28	No	No	No	No	No	No	Yes	No	No	No	No	Yes	Yes	43	77	115	1	No	Yes	Yes	Yes	Yes	Thrombus Aspiration	No	1	0	3
Male	68	STEMI inf	5	90	RCA	No	No	No	Femoral	2904	2904	0	47	63	1.58	25.24	No	Yes	No	No	Yes	No	No	No	No	Yes	No	No	Yes	101	60	90	1	No	Yes	Yes	No	No	Conventional PCI	No	1	2	3
Male	77	STEMI ant	3.5	32	LAD	Yes	No	No	Radial	2901	1634	1	39	67	1.65	24.61	No	No	No	No	No	No	No	No	No	No	No	Yes	No	66	100	130	1	No	Yes	No	Yes	Yes	Conventional PCI	No	3	0	3
Male	64	STEMI inf	3	144	RCA	No	No	No	Radial	2901	2901	0	50	70	1.61	27.01	No	Yes	No	No	No	No	No	No	No	Yes	No	Yes	No	64	70	140	1	No	Yes	Yes	No	Yes	Conventional PCI	No	2	3	3
Male	79	STEMI ant	5	147	LAD	No	No	No	Radial	2901	2873	1	53	78	1.62	29.72	No	No	No	No	No	No	No	No	No	Yes	No	Yes	Yes	81	86	160	1	No	Yes	Yes	No	Yes	Conventional PCI	No	1	2	3
Female	88	STEMI inf	4	45	RCA	Yes	No	Yes	Femoral	2901	2	1	40	42	1.5	18.67	No	Yes	No	No	No	No	No	No	No	No	Yes	Yes	Yes	60	70	130	1	No	Yes	Yes	Yes	No	Thrombus Aspiration	No	1	3	3
Male	72	STEMI ant	7	34	LAD	No	No	Yes	Radial	2900	184	1	39	76	1.7	26.3	No	Yes	No	Yes	No	Yes	No	No	No	No	No	Yes	Yes	77	100	100	2	No	No	No	No	Yes	Thrombus Aspiration	No	3	0	3
Female	80	STEMI inf	8	23	RCA	No	No	No	Radial	2900	1690	1	45	47	1.56	19.31	No	Yes	No	No	No	No	No	No	No	No	No	Yes	No	67	50	180	1	No	Yes	No	No	No	Thrombus Aspiration	No	3	0	3
Male	48	STEMI inf	3	22	RCA	No	No	No	Radial	2900	2900	0	48	85	1.72	28.73	Yes	Yes	No	No	No	No	No	No	No	No	Yes	Yes	No	83	61	130	1	No	Yes	Yes	Yes	Yes	Thrombus Aspiration	No	1	0	3
Male	57	STEMI ant	3	68	LAD	No	No	No	Radial	2900	2900	0	51	80	1.6	31.25	No	No	No	No	Yes	No	No	Yes	No	Yes	Yes	Yes	Yes	78	80	130	1	No	Yes	Yes	No	Yes	Thrombus Aspiration	No	3	1	3
Male	64	STEMI ant	5.5	110	LAD	No	No	No	Radial	2897	853	1	45	60	1.64	22.31	Yes	Yes	No	No	No	No	No	No	No	No	Yes	No	Yes	75	98	120	1	No	No	No	No	Yes	Thrombus Aspiration	No	2	3	3
Male	33	STEMI ant	4.5	33	LAD	No	No	No	Radial	2896	2896	0	53	80	1.78	25.25	No	No	No	No	No	No	No	No	No	Yes	No	No	No	72	76	130	1	No	Yes	Yes	Yes	Yes	Thrombus Aspiration	No	1	2	3
Female	77	STEMI inf	4	97	RCA	No	No	No	Radial	2896	2896	0	44	78	1.6	30.47	No	Yes	No	No	No	No	No	No	No	No	No	Yes	Yes	45	74	200	1	No	Yes	No	No	Yes	Thrombus Aspiration	No	2	0	3
Male	50	STEMI inf	1.5	50	LM.MV	No	Yes	No	Radial	2896	859	1	24	115	1.76	37.13	No	No	No	No	No	No	No	Yes	No	No	Yes	Yes	Yes	107	85	100	4	No	No	No	No	Yes	Conventional PCI	No	3	0	3
Female	84	STEMI ant	8.5	40	LAD	No	No	No	Radial	2896	1706	1	43	80	1.6	31.25	No	Yes	No	No	No	No	No	No	No	No	Yes	Yes	Yes	113	65	140	3	No	Yes	No	Yes	Yes	Conventional PCI	No	1	0	3
Male	56	STEMI ant	12	57	RCA	No	No	No	Radial	2893	2893	0	58	82	1.82	24.76	No	No	No	No	No	No	No	No	No	No	No	No	Yes	74	65	100	1	No	Yes	No	No	Yes	Thrombus Aspiration	No	1	0	3
Male	76	STEMI inf	2	24	RCA	No	No	No	Radial	2893	984	1	54	76	1.77	24.26	Yes	Yes	No	No	No	No	No	No	No	No	Yes	No	Yes	69	60	129	1	No	No	No	Yes	Yes	Thrombus Aspiration	No	3	0	3
Female	80	STEMI ant	4	75	LAD	No	Yes	Yes	Radial	2892	90	1	38	54	1.62	20.58	No	Yes	No	No	No	No	No	No	No	No	No	No	No	53	89	90	1	No	Yes	Yes	No	Yes	Thrombus Aspiration	No	3	0	3
Male	56	STEMI inf	3.5	42	RCA	No	No	No	Radial	2891	2891	0	45	100	1.72	33.8	No	No	No	No	No	No	Yes	No	No	No	No	No	Yes	71	92	157	1	No	No	No	No	Yes	Thrombus Aspiration	No	1	2	3
Female	80	STEMI ant	4	110	LAD	No	No	No	Femoral	2890	251	1	24	73	1.62	27.82	No	No	No	No	No	No	No	No	No	No	No	Yes	Yes	68	78	154	1	No	Yes	No	Yes	No	Conventional PCI	No	2	0	3
Female	50	STEMI inf	6	115	RCA	No	No	No	Radial	2890	2890	0	55	85	1.65	31.22	No	Yes	No	No	No	No	No	No	No	No	No	Yes	Yes	62	73	110	1	No	No	No	No	Yes	Conventional PCI	No	1	0	3
Female	39	STEMI ant	5	41	LAD	No	No	No	Radial	2890	2890	0	45	97	1.82	29.28	No	No	No	No	No	No	No	No	No	Yes	No	Yes	Yes	64	92	100	2	No	Yes	Yes	Yes	Yes	Thrombus Aspiration	No	1	0	3
Male	76	STEMI ant	1.5	31	LAD	No	No	No	Radial	2886	2712	1	55	70	1.68	24.8	No	No	No	No	No	No	No	Yes	No	No	No	Yes	No	101	80	130	1	No	Yes	No	No	Yes	Thrombus Aspiration	No	2	0	3
Female	74	STEMI inf	1	50	LAD	No	No	No	Femoral	2885	2885	0	38	70	1.66	25.4	No	Yes	No	No	Yes	No	No	No	No	No	No	Yes	No	101	75	150	1	No	Yes	No	No	Yes	Conventional PCI	Yes	1	0	3
Male	54	STEMI ant	4	28	LAD	No	No	No	Radial	2884	1883	1	40	85	1.75	27.76	No	Yes	No	No	No	No	No	No	No	Yes	No	Yes	No	78	90	150	1	No	No	No	No	Yes	Thrombus Aspiration	No	1	0	3
Female	54	STEMI ant	4	115	LAD	Yes	No	No	Radial	2883	2883	0	43	83	1.7	28.72	No	Yes	No	No	No	No	No	No	No	No	No	Yes	No	79	80	130	1	No	No	Yes	No	Yes	Thrombus Aspiration	No	1	0	3
Male	49	STEMI inf	1.5	28	RCA	No	No	No	Radial	2879	2879	0	66	80	1.85	23.37	No	No	No	No	No	No	No	No	No	Yes	No	No	No	58	70	100	1	No	Yes	Yes	Yes	Yes	Thrombus Aspiration	No	1	0	3
Female	71	STEMI inf	4	100	RCA	No	No	No	Radial	2879	646	1	48	90	1.7	31.14	No	Yes	Yes	No	No	No	No	No	No	No	Yes	Yes	Yes	138	80	140	1	No	Yes	No	No	Yes	Conventional PCI	No	3	2	3
Male	67	STEMI inf	5	25	RCA	No	No	No	Radial	2879	2879	0	58	85	1.7	29.41	No	Yes	No	No	No	No	No	No	No	No	No	Yes	Yes	110	70	120	1	No	No	No	No	Yes	Thrombus Aspiration	No	1	0	3
Male	41	STEMI inf	11	55	RCA	No	No	No	Radial	2878	2878	0	49	78	1.82	23.55	No	Yes	No	No	No	No	No	No	No	No	No	No	No	76	70	130	1	No	No	No	No	Yes	Thrombus Aspiration	No	1	0	3
Female	49	STEMI inf	3	38	RCA	No	No	No	Radial	2878	2878	0	65	85	1.46	39.88	No	Yes	No	No	No	No	No	No	No	No	Yes	Yes	Yes	85	72	130	1	No	Yes	Yes	No	No	Conventional PCI	No	3	3	3
Female	65	STEMI inf	5.5	71	RCA	No	No	No	Radial	2873	2873	0	60	70	1.58	28.04	No	Yes	No	No	No	No	No	No	No	No	No	Yes	Yes	110	75	90	1	No	Yes	Yes	No	Yes	Conventional PCI	No	2	2	3
Female	74	STEMI inf	3	36	LCX	No	No	Yes	Radial	2873	4	1	47	50	1.58	20.03	No	Yes	No	No	Yes	No	No	No	No	Yes	No	Yes	No	100	140	90	4	No	No	No	No	No	Conventional PCI	No	2	0	3
Female	57	STEMI inf	4.5	57	RCA	No	No	No	Radial	2872	2872	0	55	80	1.63	30.11	No	No	No	No	No	No	No	No	No	Yes	No	Yes	Yes	60	50	140	1	No	Yes	Yes	No	Yes	Thrombus Aspiration	No	2	0	3
Male	76	STEMI inf	4.5	21	RCA	No	No	No	Radial	2871	2871	0	52	62	1.7	21.45	No	Yes	No	No	No	No	No	No	No	No	No	No	No	94	55	90	2	No	No	No	No	Yes	Thrombus Aspiration	No	1	0	3
Male	71	STEMI inf	4	90	RCA	No	No	No	Radial	2870	2870	0	55	100	1.8	30.86	No	Yes	No	No	No	No	No	No	No	No	No	Yes	Yes	95	79	190	1	No	Yes	Yes	No	Yes	Conventional PCI	No	3	3	3
Male	59	STEMI inf	10	438	RCA	No	No	Yes	Femoral	2870	2870	0	49	85	1.7	29.41	Yes	Yes	No	No	No	No	No	No	No	No	No	Yes	Yes	89	66	70	4	Yes	No	No	No	Yes	Conventional PCI	No	2	0	3
Male	66	STEMI ant	1	65	LM.MV	No	Yes	Yes	Femoral	2869	1	1	35	94	1.91	25.89	No	No	No	No	No	No	No	No	No	No	No	No	No	235	50	51	4	Yes	No	No	No	Yes	Thrombus Aspiration	No	2	0	3
Female	67	STEMI inf	1	150	LCX	No	No	No	Radial	2869	2869	0	53	73	1.52	31.6	No	No	No	No	No	No	No	No	No	No	No	Yes	Yes	55	40	70	1	No	No	Yes	Yes	Yes	Conventional PCI	No	3	0	3
Male	41	STEMI ant	8	35	LAD	No	No	No	Radial	2868	2868	0	42	103	1.76	33.25	No	Yes	No	No	No	No	No	No	No	Yes	No	No	No	76	85	140	1	No	Yes	Yes	Yes	Yes	Thrombus Aspiration	No	3	0	3
Male	42	STEMI inf	2	13	LCX	No	No	No	Radial	2868	2868	0	51	95	1.81	29	No	No	No	No	No	No	No	No	No	Yes	No	Yes	Yes	89	80	150	1	No	Yes	Yes	No	Yes	Thrombus Aspiration	No	1	2	3
Male	56	STEMI inf	9	165	LM.MV	No	Yes	Yes	Radial	2868	177	1	45	60	1.76	19.37	No	No	No	No	No	No	No	No	No	Yes	No	No	No	56	70	110	1	No	Yes	Yes	No	Yes	Thrombus Aspiration	No	3	0	3
Male	50	STEMI inf	6.5	75	RCA	No	No	No	Radial	2863	2863	0	54	85	1.7	29.41	No	Yes	No	No	No	No	No	No	No	Yes	No	Yes	No	73	50	150	1	No	Yes	No	No	Yes	Thrombus Aspiration	No	1	0	3
Male	76	STEMI ant	4	45	LAD	No	No	No	Radial	2862	115	1	39	70	1.7	24.22	No	Yes	No	No	No	Yes	No	No	No	No	No	Yes	No	287	91	140	1	No	Yes	Yes	Yes	No	Conventional PCI	No	2	2	3
Male	61	STEMI ant	6	68	LAD	No	No	No	Radial	2856	2856	0	38	85	1.8	26.23	Yes	Yes	No	No	No	No	No	Yes	No	No	Yes	Yes	Yes	59	78	135	1	No	Yes	Yes	No	Yes	Conventional PCI	No	1	3	3
Male	47	STEMI inf	6	30	LCX	No	No	No	Radial	2855	2855	0	50	100	1.7	34.6	No	No	No	No	No	No	No	No	No	Yes	Yes	Yes	Yes	65	91	150	1	No	Yes	Yes	No	Yes	Conventional PCI	No	1	2	3
Male	66	STEMI inf	2	83	LCX	No	No	Yes	Femoral	2852	1508	1	50	70	1.7	24.22	No	Yes	No	No	No	No	No	No	No	No	No	Yes	No	94	65	85	1	Yes	No	No	Yes	Yes	Thrombus Aspiration	No	3	0	3
Male	59	STEMI inf	11	25	RCA	No	No	No	Radial	2851	2851	0	46	87	1.8	26.85	No	No	No	No	No	No	No	No	No	Yes	No	No	Yes	109	65	110	1	No	Yes	Yes	No	Yes	Thrombus Aspiration	No	1	0	3
Male	53	STEMI inf	4.5	30	RCA	No	No	No	Radial	2850	2850	0	65	72	1.68	25.51	No	No	No	No	No	No	No	No	No	Yes	Yes	Yes	Yes	74	82	110	1	No	Yes	Yes	No	Yes	Thrombus Aspiration	No	2	0	3
Male	63	STEMI misc	8.5	55	LM.MV	No	No	No	Radial	2850	2850	0	55	79	1.75	25.8	No	No	No	No	No	No	No	No	No	No	No	No	No	85	72	150	1	No	No	No	No	Yes	Conventional PCI	No	3	0	2
Male	70	STEMI ant	1	82	LM.MV	No	Yes	Yes	Radial	2849	3	1	44	57	1.74	18.83	No	Yes	No	No	No	No	No	No	No	No	No	No	No	83	75	90	4	Yes	No	No	No	No	Conventional PCI	No	3	0	3
Male	48	STEMI ant	4	35	LAD	No	No	No	Radial	2844	2844	0	56	123	1.8	37.96	No	Yes	No	No	No	No	No	No	No	No	No	No	No	122	75	121	1	No	Yes	Yes	No	Yes	Thrombus Aspiration	No	1	0	3
Male	64	STEMI inf	3.5	50	LCX	Yes	No	No	Radial	2844	535	1	20	72	1.7	24.91	No	Yes	Yes	No	No	No	No	No	No	No	No	Yes	No	78	145	140	1	Yes	No	No	No	Yes	Thrombus Aspiration	No	1	0	3
Male	88	STEMI inf	8	57	RCA	No	No	No	Radial	2844	1918	1	39	72	1.7	24.91	No	Yes	No	No	No	No	No	No	No	No	Yes	Yes	Yes	110	62	120	1	No	Yes	Yes	No	Yes	Thrombus Aspiration	No	2	0	3
Male	66	STEMI inf	1	30	RCA	Yes	Yes	Yes	Femoral	2844	0	1	45	103	1.86	29.66	No	Yes	No	Yes	Yes	No	No	No	No	No	No	Yes	No	327	70	118	4	Yes	No	No	No	No	Conventional PCI	No	1	1	1
Female	41	STEMI inf	5.5	45	RCA	No	No	No	Radial	2842	2842	0	60	65	1.65	23.88	No	Yes	No	No	No	No	No	No	No	Yes	No	No	Yes	59	91	110	1	No	Yes	Yes	No	No	Conventional PCI	No	1	2	3
Female	79	STEMI inf	1.5	35	RCA	No	No	No	Radial	2842	2842	0	45	93	1.8	28.7	No	Yes	No	Yes	No	No	No	No	No	No	No	Yes	Yes	86	84	125	2	No	No	No	No	Yes	Thrombus Aspiration	No	1	0	3
Male	61	STEMI inf	4	25	RCA	No	No	No	Radial	2840	1447	1	60	62	1.67	22.23	No	Yes	Yes	No	No	No	No	No	No	No	No	Yes	Yes	68	69	80	1	No	Yes	No	No	No	Conventional PCI	No	1	3	3
Male	62	STEMI inf	8	35	LM.MV	No	No	No	Radial	2840	2833	1	55	85	1.7	29.41	No	Yes	No	No	No	No	No	No	No	Yes	No	Yes	Yes	106	85	120	1	No	Yes	No	No	Yes	Conventional PCI	No	3	3	3
Male	71	STEMI inf	9	89	RCA	No	No	No	Radial	2840	2840	0	58	82	1.72	27.72	No	No	No	No	No	No	No	No	No	No	No	No	No	73	59	180	1	No	Yes	No	No	Yes	Thrombus Aspiration	No	2	0	3
Female	62	STEMI ant	4	64	LM.MV	Yes	Yes	Yes	Femoral	2840	2840	0	39	66	1.64	24.54	No	No	No	No	No	No	No	No	No	No	No	Yes	No	128	90	106	4	No	Yes	Yes	No	Yes	Conventional PCI	No	3	3	3
Male	66	STEMI ant	6.5	17	LAD	No	No	No	Radial	2833	2833	0	51	65	1.65	23.88	No	Yes	No	No	No	No	No	No	No	No	No	Yes	No	85	74	100	1	No	Yes	Yes	No	Yes	Thrombus Aspiration	No	3	2	3
Female	53	STEMI ant	3	55	LM.MV	Yes	No	No	Radial	2833	1630	1	50	56	1.65	20.57	Yes	Yes	No	No	No	No	No	No	No	No	Yes	Yes	Yes	59	85	120	1	No	Yes	No	No	Yes	Conventional PCI	No	3	0	3
Female	49	STEMI ant	8	116	LAD	No	No	No	Radial	2833	2833	0	60	97	1.63	36.51	No	No	No	No	Yes	No	No	No	No	Yes	Yes	No	Yes	74	68	140	1	No	No	No	Yes	Yes	Thrombus Aspiration	No	1	0	3
Female	84	STEMI misc	3	101	LM.MV	No	No	Yes	Radial	2831	84	1	35	60	1.53	25.63	No	Yes	No	No	No	No	No	No	No	No	No	Yes	Yes	70	80	96	4	No	No	No	No	Yes	Thrombus Aspiration	No	3	0	3
Male	88	STEMI inf	3	194	RCA	Yes	No	No	Femoral	2831	115	1	50	63	1.65	23.14	No	Yes	No	Yes	No	No	No	No	No	No	Yes	Yes	Yes	126	50	90	1	No	No	No	No	Yes	Thrombus Aspiration	Yes	3	0	2
Male	72	STEMI inf	5	41	RCA	No	No	No	Radial	2828	1065	1	40	75	1.6	29.3	No	Yes	No	No	No	No	No	No	No	No	Yes	Yes	Yes	118	40	120	1	No	Yes	Yes	No	Yes	Conventional PCI	No	3	1	3
Male	39	STEMI ant	2	26	LM.MV	No	No	No	Radial	2827	2827	0	46	105	1.75	34.29	No	No	No	No	No	No	No	No	No	No	No	Yes	Yes	60	93	140	2	No	Yes	Yes	Yes	Yes	Thrombus Aspiration	No	2	0	3
Female	46	STEMI ant	2	28	LAD	No	No	No	Radial	2827	2827	0	45	62	1.6	24.22	No	Yes	No	No	No	No	No	No	No	Yes	No	No	No	25	75	160	1	No	Yes	Yes	Yes	Yes	Thrombus Aspiration	No	1	0	3
Male	79	STEMI inf	3	28	RCA	No	No	No	Radial	2824	2824	0	57	83	1.68	29.41	No	Yes	No	Yes	No	No	No	No	No	No	No	Yes	Yes	129	80	160	1	No	No	No	No	Yes	Conventional PCI	No	2	2	3
Male	71	STEMI inf	5	90	LCX	No	No	No	Radial	2824	2824	0	43	76	1.63	28.6	No	Yes	No	No	No	No	No	No	No	No	No	Yes	Yes	56	110	140	1	No	Yes	No	No	No	Conventional PCI	No	1	0	3
Male	51	STEMI ant	5	32	LAD	No	No	No	Radial	2823	2823	0	54	100	1.7	34.6	No	Yes	No	No	No	No	No	No	No	No	No	No	No	90	80	160	1	No	Yes	Yes	No	Yes	Conventional PCI	No	1	2	3
Female	73	STEMI inf	2.5	28	RCA	No	No	No	Femoral	2823	0	1	50	52	1.62	19.81	No	No	No	No	No	No	No	No	No	No	No	Yes	No	80	140	130	1	No	No	No	No	Yes	Thrombus Aspiration	Yes	1	0	3
Male	67	STEMI ant	1	43	LAD	No	No	Yes	Radial	2822	23	1	24	125	1.83	37.33	No	Yes	No	No	No	No	No	No	No	Yes	No	No	Yes	98	120	180	3	Yes	Yes	Yes	No	Yes	Thrombus Aspiration	No	1	0	3
Male	57	STEMI ant	2.5	40	LAD	No	No	No	Radial	2822	2191	1	60	76	1.76	24.54	No	Yes	No	No	No	No	No	No	No	Yes	No	Yes	Yes	71	54	140	1	No	Yes	Yes	Yes	Yes	Conventional PCI	No	2	2	3
Male	76	STEMI inf	1.5	40	RCA	No	No	No	Radial	2822	2822	0	42	60	1.68	21.26	Yes	Yes	No	No	No	No	No	No	Yes	No	No	Yes	No	76	60	140	1	No	Yes	Yes	No	Yes	Thrombus Aspiration	No	3	0	3
Male	50	STEMI inf	6	49	LCX	No	No	Yes	Radial	2816	1416	1	30	75	1.76	24.21	Yes	Yes	No	No	Yes	No	No	No	No	Yes	No	Yes	Yes	66	100	150	2	No	Yes	Yes	No	Yes	Thrombus Aspiration	No	3	0	3
Male	36	STEMI ant	2	53	LM.MV	No	No	No	Radial	2816	1060	1	17	100	1.65	36.73	No	Yes	No	No	No	No	No	No	No	Yes	No	Yes	No	102	100	160	1	No	Yes	Yes	No	Yes	Conventional PCI	No	3	2	3
Female	65	STEMI inf	3	34	RCA	No	No	No	Radial	2815	2815	0	53	75	1.68	26.57	No	Yes	No	No	No	No	No	No	No	Yes	No	Yes	Yes	69	66	120	1	No	Yes	Yes	Yes	Yes	Thrombus Aspiration	No	3	0	3
Female	83	STEMI ant	8	57	LAD	No	No	No	Radial	2814	872	1	50	55	1.56	22.6	No	Yes	No	No	No	No	Yes	No	No	No	No	Yes	No	87	70	110	1	No	Yes	Yes	No	No	Conventional PCI	No	1	1	2
Male	46	STEMI inf	1	51	RCA	No	No	No	Radial	2812	2812	0	53	104	1.72	35.15	No	Yes	No	No	No	No	No	No	No	Yes	No	No	Yes	113	70	120	1	No	Yes	Yes	No	Yes	Conventional PCI	No	1	2	3
Male	42	STEMI inf	5	104	RCA	No	No	No	Radial	2812	2812	0	53	95	1.7	32.87	No	Yes	No	No	No	No	No	No	No	Yes	No	Yes	Yes	98	110	150	1	No	Yes	Yes	Yes	No	Thrombus Aspiration	No	2	0	3
Male	73	STEMI inf	3	67	RCA	No	No	No	Femoral	2811	2811	0	33	80	1.68	28.34	Yes	Yes	No	No	No	No	No	Yes	Yes	No	No	Yes	Yes	135	92	145	1	No	Yes	No	No	Yes	Conventional PCI	No	3	0	3
Male	71	STEMI inf	0	69	LM.MV	Yes	No	No	Radial	2810	248	1	43	85	1.73	28.4	Yes	Yes	No	No	No	No	No	No	No	No	No	No	Yes	121	70	110	1	No	Yes	Yes	No	Yes	Thrombus Aspiration	No	2	0	3
Female	61	STEMI inf	2	37	RCA	No	No	No	Radial	2809	2312	1	53	69	1.56	28.35	No	No	No	No	No	No	No	No	No	No	No	Yes	No	67	85	110	1	Yes	Yes	Yes	No	Yes	Thrombus Aspiration	No	1	3	3
Male	69	STEMI inf	1.5	120	LCX	No	No	No	Femoral	2809	2809	0	53	82	1.6	32.03	No	No	No	No	No	No	No	No	No	No	No	Yes	Yes	102	88	168	2	No	No	No	No	Yes	Conventional PCI	Yes	3	0	3
Female	74	STEMI inf	6	300	RCA	No	No	No	Radial	2808	2808	0	53	56	1.54	23.61	No	Yes	No	Yes	No	No	No	No	No	No	Yes	Yes	Yes	84	70	170	1	No	No	No	No	Yes	Thrombus Aspiration	No	1	0	3
Female	82	STEMI inf	1	27	RCA	No	No	No	Femoral	2808	74	1	60	93	1.6	36.33	Yes	Yes	No	No	No	Yes	No	No	No	No	Yes	Yes	Yes	255	60	114	2	No	Yes	Yes	No	Yes	Conventional PCI	No	1	1	3
Male	55	STEMI ant	6.5	115	LAD	No	No	No	Radial	2806	2422	1	45	80	1.74	26.42	No	Yes	No	No	No	No	No	No	No	Yes	No	Yes	Yes	101	120	200	1	No	No	No	No	Yes	Conventional PCI	No	1	0	3
Male	55	STEMI misc	2	60	LCX	No	No	No	Radial	2806	2806	0	45	95	1.85	27.76	No	No	No	No	No	No	No	No	No	No	No	No	No	72	80	130	1	No	Yes	Yes	Yes	Yes	Conventional PCI	No	1	0	3
Male	40	STEMI inf	5	123	RCA	No	No	No	Radial	2803	2803	0	49	107	1.76	34.54	No	Yes	No	No	No	No	No	No	No	Yes	No	Yes	Yes	77	112	130	1	No	Yes	Yes	No	Yes	Thrombus Aspiration	No	1	0	3
Female	60	STEMI ant	3	27	LAD	No	No	No	Radial	2802	2802	0	36	65	1.6	25.39	No	Yes	No	No	No	No	No	No	No	Yes	Yes	No	Yes	62	85	110	1	No	Yes	Yes	Yes	Yes	Thrombus Aspiration	No	2	0	3
Female	63	STEMI inf	2	27	LM.MV	No	No	No	Radial	2800	1813	1	52	80	1.65	29.38	Yes	Yes	No	No	No	No	No	No	No	No	No	Yes	No	65	70	110	1	No	Yes	No	Yes	Yes	Thrombus Aspiration	No	3	0	3
Male	32	STEMI inf	9	72	RCA	No	No	No	Radial	2800	2800	0	58	99	1.9	27.42	No	No	No	No	No	No	No	No	No	Yes	No	No	No	82	76	105	1	No	Yes	Yes	No	Yes	Thrombus Aspiration	No	1	0	3
Male	40	STEMI ant	7.5	100	LAD	No	No	No	Femoral	2799	2799	0	65	100	1.6	39.06	No	No	No	No	No	No	No	No	No	No	Yes	Yes	Yes	73	74	170	1	No	Yes	Yes	No	Yes	Conventional PCI	Yes	1	0	3
Male	53	STEMI ant	1.5	590	LM.MV	No	No	No	Radial	2795	373	1	36	75	1.63	28.23	No	Yes	Yes	Yes	Yes	No	No	No	No	Yes	Yes	Yes	Yes	93	108	164	2	No	No	No	Yes	Yes	Conventional PCI	No	2	0	3
Female	38	STEMI inf	7	30	RCA	No	No	No	Radial	2795	2795	0	55	68	1.6	26.56	No	No	No	No	No	No	No	No	No	Yes	Yes	Yes	Yes	41	80	230	1	No	Yes	Yes	No	Yes	Thrombus Aspiration	No	1	0	3
Male	58	STEMI ant	9	69	LAD	No	No	No	Radial	2795	2795	0	57	65	1.81	19.84	No	No	No	No	No	No	No	No	No	No	No	Yes	Yes	67	75	140	1	No	Yes	Yes	No	Yes	Conventional PCI	No	2	1	3
Female	84	STEMI ant	9.5	34	LAD	No	No	Yes	Radial	2794	4	1	19	45	1.5	20	No	No	No	No	No	No	No	No	No	No	Yes	Yes	Yes	94	100	110	1	No	No	No	No	No	Conventional PCI	No	2	0	2
Male	68	STEMI ant	2	120	LAD	No	No	No	Radial	2792	2792	0	55	86	1.86	24.86	No	Yes	No	No	No	No	No	No	No	No	No	No	No	64	110	157	1	No	Yes	Yes	No	Yes	Conventional PCI	No	3	2	3
Male	82	STEMI ant	1.5	42	LAD	No	No	No	Radial	2789	2789	0	48	90	1.7	31.14	No	Yes	No	Yes	No	No	No	No	No	No	No	Yes	No	95	92	191	1	No	Yes	Yes	Yes	Yes	Thrombus Aspiration	No	2	0	2
Male	55	STEMI ant	1.5	29	LAD	No	No	No	Radial	2789	2681	1	55	118	1.7	40.83	Yes	Yes	No	No	No	No	No	Yes	No	No	No	Yes	No	63	70	120	1	No	Yes	Yes	Yes	Yes	Thrombus Aspiration	No	1	1	3
Male	49	STEMI ant	4	66	LAD	No	No	No	Radial	2788	2788	0	65	89	1.89	24.92	No	Yes	No	No	No	No	No	No	No	No	No	No	Yes	67	73	130	1	No	No	No	No	Yes	Conventional PCI	No	1	1	3
Female	62	STEMI inf	4	31	RCA	No	No	No	Radial	2787	2787	0	60	70	1.62	26.67	No	Yes	No	No	No	No	No	No	No	No	No	Yes	No	64	60	110	1	No	Yes	Yes	Yes	Yes	Thrombus Aspiration	No	3	0	3
Female	57	STEMI inf	4	15	RCA	No	No	No	Radial	2786	2786	0	65	58	1.65	21.3	No	Yes	No	No	No	No	No	No	No	Yes	No	No	Yes	52	60	180	1	No	Yes	No	No	Yes	Conventional PCI	No	1	0	3
Male	58	STEMI ant	2.5	25	LAD	No	No	No	Radial	2784	2784	0	50	74	1.7	25.61	No	No	No	No	No	No	No	No	No	No	Yes	Yes	Yes	86	80	170	1	No	Yes	Yes	Yes	Yes	Conventional PCI	No	1	2	3
Female	59	STEMI inf	1	35	LCX	No	No	No	Radial	2784	2545	1	44	105	1.6	41.02	No	No	No	No	No	No	No	No	No	No	Yes	Yes	Yes	96	61	120	1	No	Yes	No	Yes	Yes	Conventional PCI	No	2	0	3
Female	58	STEMI ant	2	35	LAD	No	No	No	Radial	2784	2784	0	50	90	1.63	33.87	No	Yes	No	No	No	No	No	No	No	Yes	No	Yes	No	80	86	130	1	No	Yes	Yes	Yes	Yes	Thrombus Aspiration	No	1	1	3
Female	79	STEMI inf	3	64	RCA	No	No	No	Radial	2783	2111	1	52	65	1.5	28.89	No	Yes	No	No	No	No	No	No	No	No	No	Yes	No	65	57	119	1	No	Yes	Yes	No	Yes	Thrombus Aspiration	No	1	0	3
Male	42	STEMI ant	7	36	LAD	No	No	No	Radial	2783	2783	0	45	88	1.72	29.75	No	No	No	No	No	No	No	No	No	No	No	No	No	73	97	116	1	No	Yes	Yes	No	Yes	Thrombus Aspiration	No	1	0	3
Male	73	STEMI ant	2	48	LAD	No	No	No	Radial	2781	2781	0	49	104	1.78	32.82	No	No	No	No	No	No	No	No	No	No	No	Yes	No	86	60	130	1	No	No	No	Yes	Yes	Thrombus Aspiration	No	1	2	3
Male	54	STEMI ant	5	68	LAD	No	No	No	Radial	2780	2780	0	65	78	1.83	23.29	No	No	No	No	No	No	No	No	No	Yes	No	No	No	68	76	176	1	No	Yes	No	Yes	Yes	Conventional PCI	No	1	0	3
Female	61	STEMI ant	10	109	LAD	No	No	No	Radial	2780	2780	0	48	95	1.65	34.89	Yes	Yes	No	No	No	No	No	Yes	No	No	No	Yes	Yes	62	90	188	1	No	No	No	No	Yes	Thrombus Aspiration	No	3	0	3
Female	80	STEMI inf	4	90	RCA	No	Yes	No	Femoral	2780	2513	1	49	65	1.56	26.71	No	No	No	No	No	No	Yes	No	No	No	No	Yes	Yes	78	70	90	4	No	Yes	Yes	No	Yes	Conventional PCI	No	3	0	3
Male	79	STEMI ant	3.5	85	LAD	No	No	Yes	Radial	2779	2	1	41	89	1.79	27.78	No	Yes	No	No	No	No	No	No	No	No	No	No	No	98	55	100	1	No	No	No	No	No	Conventional PCI	No	2	0	3
Male	61	STEMI ant	0	90	LAD	No	No	No	Radial	2778	2778	0	50	88	1.68	31.18	No	Yes	No	No	Yes	No	No	No	No	No	Yes	Yes	Yes	106	99	110	1	No	Yes	Yes	Yes	Yes	Thrombus Aspiration	No	1	0	3
Male	67	STEMI ant	8	63	LM.MV	No	No	No	Radial	2773	2773	0	57	68	1.76	21.95	No	Yes	No	Yes	Yes	Yes	No	No	No	Yes	No	Yes	No	265	70	160	1	No	No	No	No	No	Conventional PCI	No	2	1	3
Male	55	STEMI inf	2	25	RCA	No	No	Yes	Femoral	2772	25	1	55	65	1.75	21.22	No	Yes	No	No	No	No	No	No	No	No	No	Yes	No	82	70	110	1	Yes	No	No	No	Yes	Conventional PCI	No	1	1	3
Female	49	STEMI ant	7	34	LAD	No	No	No	Radial	2771	2771	0	60	91	1.58	36.45	No	Yes	No	No	No	No	No	No	No	No	No	Yes	Yes	64	100	160	1	No	Yes	Yes	No	Yes	Thrombus Aspiration	No	1	0	3
Male	57	STEMI inf	1	54	LM.MV	No	Yes	No	Radial	2768	45	1	41	51	1.64	18.96	Yes	Yes	No	No	Yes	No	Yes	No	No	No	No	Yes	Yes	92	130	89	1	No	Yes	No	Yes	No	Conventional PCI	No	3	0	3
Male	33	STEMI inf	2.5	78	LCX	No	No	No	Radial	2768	2768	0	39	60	1.68	21.26	No	No	No	No	No	No	No	No	No	Yes	No	No	No	44	90	130	1	No	Yes	Yes	No	No	Thrombus Aspiration	No	2	0	3
Male	64	STEMI inf	1	118	LCX	No	No	No	Radial	2767	2767	0	50	100	1.8	30.86	No	No	No	No	No	No	No	No	No	No	No	Yes	No	61	74	110	2	No	Yes	No	Yes	Yes	Thrombus Aspiration	No	2	0	3
Female	77	STEMI ant	3	30	LAD	No	No	Yes	Radial	2766	834	1	45	50	1.6	19.53	No	Yes	No	No	No	No	No	No	No	No	No	Yes	Yes	58	90	140	3	Yes	Yes	Yes	No	Yes	Thrombus Aspiration	No	1	0	3
Female	50	STEMI ant	1	60	LM.MV	No	Yes	Yes	Radial	2761	2761	0	58	70	1.65	25.71	No	No	No	No	No	No	No	No	No	No	No	No	Yes	87	110	110	4	Yes	No	Yes	No	Yes	Conventional PCI	No	3	1	3
Male	47	STEMI ant	5	64	LAD	No	No	Yes	Radial	2761	2761	0	69	83	1.73	27.73	No	No	No	No	No	No	No	No	No	No	No	Yes	Yes	116	70	94	1	Yes	No	Yes	No	Yes	Conventional PCI	No	1	1	3
Male	72	STEMI inf	1.5	47	RCA	No	No	No	Radial	2755	2727	1	50	85	1.6	33.2	No	Yes	No	No	No	No	No	No	No	No	Yes	Yes	Yes	113	83	140	1	No	Yes	Yes	No	Yes	Conventional PCI	No	2	1	3
Male	54	STEMI ant	4	46	LAD	No	No	No	Radial	2753	2753	0	50	95	1.76	30.67	No	No	No	No	No	No	No	No	No	No	No	Yes	No	70	74	125	1	No	No	No	No	Yes	Thrombus Aspiration	No	1	2	3
Female	76	STEMI inf	8	84	RCA	No	No	No	Radial	2753	605	1	60	53	1.68	18.78	No	No	No	No	No	No	No	No	No	No	No	Yes	No	71	80	108	1	No	Yes	Yes	No	Yes	Thrombus Aspiration	No	2	0	3
Female	74	STEMI inf	4	28	RCA	No	No	No	Radial	2750	1161	1	55	61	1.54	25.72	No	Yes	No	No	No	No	No	No	No	No	No	Yes	No	73	129	157	1	No	Yes	Yes	No	Yes	Conventional PCI	No	2	0	3
Male	68	STEMI misc	1.5	27	LCX	No	No	No	Radial	2746	2746	0	65	79	1.65	29.02	No	Yes	No	No	No	No	No	No	No	No	Yes	No	Yes	76	90	130	1	No	Yes	Yes	Yes	Yes	Thrombus Aspiration	No	1	0	3
Female	47	STEMI inf	4	30	RCA	No	No	No	Radial	2746	2746	0	37	80	1.62	30.48	No	No	No	No	No	No	No	No	No	Yes	Yes	No	Yes	66	110	130	1	No	Yes	Yes	No	Yes	Thrombus Aspiration	No	3	1	3
Male	75	STEMI inf	1.5	50	RCA	No	No	No	Radial	2745	2745	0	47	90	1.8	27.78	Yes	No	No	No	No	No	No	No	No	No	No	Yes	No	90	67	120	2	Yes	Yes	No	Yes	No	Thrombus Aspiration	No	2	0	3
Female	75	STEMI ant	6	69	LAD	No	No	No	Radial	2745	540	1	48	68	1.6	26.56	No	No	No	No	No	No	No	No	No	No	No	Yes	Yes	67	81	136	1	No	Yes	Yes	No	No	Conventional PCI	No	2	1	3
Male	51	STEMI ant	3	26	LAD	No	No	No	Radial	2744	1212	1	43	115	1.84	33.97	No	No	No	No	No	No	No	No	No	No	No	No	No	87	157	88	1	No	Yes	Yes	No	No	Thrombus Aspiration	No	1	0	3
Male	66	STEMI inf	5	120	RCA	No	No	No	Radial	2744	2744	0	58	84	1.67	30.12	No	No	No	No	No	No	Yes	No	No	No	No	No	No	90	73	130	1	No	Yes	Yes	Yes	Yes	Conventional PCI	No	3	2	3
Female	67	STEMI ant	4.5	35	LAD	No	No	No	Radial	2743	2743	0	48	65	1.64	24.17	No	Yes	No	No	Yes	No	No	No	No	No	Yes	Yes	Yes	74	90	120	1	No	Yes	Yes	No	Yes	Conventional PCI	No	2	0	3
Male	65	STEMI inf	2	65	LCX	No	No	No	Radial	2743	2743	0	49	62	1.7	21.45	No	Yes	No	No	No	No	No	No	No	No	Yes	No	Yes	95	62	102	1	No	Yes	No	No	Yes	Conventional PCI	No	1	1	3
Female	52	STEMI inf	2	30	RCA	No	No	No	Radial	2740	2740	0	50	90	1.7	31.14	No	No	No	No	No	No	No	No	No	Yes	No	No	No	80	65	145	1	No	Yes	Yes	Yes	Yes	Thrombus Aspiration	No	1	3	3
Female	64	STEMI ant	4	97	LAD	No	No	No	Radial	2740	2740	0	40	73	1.5	32.44	No	Yes	No	No	No	No	No	No	No	No	Yes	Yes	Yes	85	110	90	3	No	Yes	Yes	No	Yes	Conventional PCI	No	3	1	3
Male	76	STEMI ant	2	71	LAD	No	No	Yes	Radial	2739	2739	0	35	70	1.73	23.39	No	Yes	No	No	No	No	No	No	No	No	Yes	Yes	Yes	126	67	80	2	Yes	Yes	Yes	Yes	Yes	Thrombus Aspiration	No	2	0	3
Male	55	STEMI ant	3.5	21	LAD	No	No	No	Radial	2738	2738	0	41	90	1.72	30.42	No	Yes	No	No	No	No	No	No	No	Yes	No	Yes	No	93	100	120	1	No	Yes	Yes	No	Yes	Thrombus Aspiration	No	1	0	3
Male	53	STEMI inf	4	35	RCA	No	Yes	Yes	Radial	2738	2738	0	55	86	1.8	26.54	No	No	No	No	No	No	No	No	No	No	No	No	No	75	64	147	1	No	Yes	Yes	No	Yes	Thrombus Aspiration	No	1	3	3
Male	31	STEMI ant	2	21	LAD	No	Yes	Yes	Radial	2738	7	1	15	90	1.85	26.3	No	No	No	No	No	No	No	No	No	No	No	No	No	145	100	80	4	Yes	No	No	No	Yes	Thrombus Aspiration	No	1	0	2
Male	72	STEMI inf	1	57	RCA	No	No	No	Radial	2737	141	1	42	70	1.73	23.39	No	Yes	No	No	No	No	No	No	No	Yes	Yes	Yes	Yes	96	75	127	3	No	Yes	Yes	No	Yes	Thrombus Aspiration	No	2	0	3
Female	44	STEMI ant	7	90	LAD	No	No	No	Radial	2733	2733	0	43	50	1.56	20.55	No	No	No	No	No	No	No	No	No	Yes	No	Yes	No	44	76	140	2	No	Yes	Yes	Yes	Yes	Thrombus Aspiration	No	2	0	3
Male	65	STEMI ant	6.5	18	LAD	No	No	No	Radial	2733	2733	0	35	100	1.68	35.43	No	Yes	No	No	No	No	No	No	No	No	Yes	No	Yes	86	102	130	1	No	Yes	Yes	No	Yes	Conventional PCI	No	3	1	3
Male	64	STEMI ant	1.5	22	LAD	No	No	No	Radial	2733	2733	0	44	82	1.7	28.37	No	No	No	No	No	No	No	No	No	No	No	Yes	Yes	76	75	130	1	No	Yes	Yes	Yes	Yes	Thrombus Aspiration	No	1	2	3
Male	76	STEMI ant	10	45	LAD	No	No	No	Radial	2733	2733	0	43	86	1.72	29.07	No	Yes	No	No	No	No	No	No	No	No	No	No	No	86	100	120	1	No	Yes	Yes	No	Yes	Thrombus Aspiration	No	3	0	3
Female	36	STEMI ant	3	27	LAD	No	No	No	Radial	2732	1773	1	57	85	1.65	31.22	No	No	No	No	No	No	No	No	No	No	No	Yes	Yes	60	90	140	1	No	Yes	Yes	Yes	Yes	Thrombus Aspiration	No	1	0	3
Male	58	STEMI inf	1	49	RCA	No	No	No	Radial	2730	2730	0	60	87	1.76	28.09	No	No	No	No	No	No	No	No	No	No	No	Yes	Yes	92	79	150	1	No	No	No	No	Yes	Conventional PCI	No	3	0	3
Male	64	STEMI inf	11	35	LCX	No	No	No	Radial	2729	2729	0	70	94	1.75	30.69	No	Yes	No	No	No	No	No	No	No	Yes	Yes	Yes	Yes	70	88	126	1	No	Yes	Yes	No	Yes	Thrombus Aspiration	No	1	0	3
Male	55	STEMI inf	1	102	LCX	No	No	No	Radial	2728	2728	0	60	92	1.79	28.71	No	Yes	No	No	No	No	No	Yes	No	No	No	Yes	Yes	87	75	150	1	No	Yes	Yes	No	Yes	Conventional PCI	No	2	2	3
Male	78	STEMI inf	5	23	RCA	No	No	No	Radial	2728	2210	1	50	74	1.7	25.61	No	No	No	No	No	No	No	No	No	No	No	No	Yes	92	61	141	1	No	Yes	Yes	No	Yes	Thrombus Aspiration	No	1	0	3
Male	53	STEMI inf	2	70	LAD	No	No	No	Radial	2725	2725	0	58	86	1.7	29.76	No	No	No	No	No	No	No	No	No	No	No	No	Yes	56	100	158	1	No	Yes	Yes	No	No	Conventional PCI	No	1	1	3
Female	66	STEMI inf	12	130	RCA	No	No	No	Radial	2725	2725	0	55	68	1.57	27.59	No	Yes	No	No	No	Yes	No	No	No	No	Yes	Yes	Yes	103	56	134	1	No	Yes	Yes	No	No	Conventional PCI	No	3	1	3
Female	49	STEMI ant	1.5	25	LAD	No	No	No	Radial	2723	2723	0	45	80	1.72	27.04	No	No	No	No	No	No	No	No	No	Yes	No	Yes	Yes	55	77	193	1	No	Yes	Yes	No	Yes	Thrombus Aspiration	No	1	0	3
Male	63	STEMI inf	3	66	RCA	No	No	No	Radial	2722	2722	0	60	83	1.63	31.24	No	Yes	No	No	No	No	No	No	No	Yes	No	Yes	No	122	60	79	4	No	Yes	No	No	Yes	Thrombus Aspiration	No	1	0	3
Male	50	STEMI ant	1	63	LAD	No	No	No	Radial	2722	2722	0	50	100	1.7	34.6	No	No	No	No	No	No	No	No	No	Yes	No	No	No	52	94	102	1	No	Yes	Yes	Yes	Yes	Thrombus Aspiration	No	1	1	3
Female	80	STEMI ant	2	37	LAD	No	No	No	Femoral	2722	2722	0	50	65	1.56	26.71	No	Yes	No	No	No	No	No	No	No	No	Yes	Yes	Yes	61	60	140	1	No	Yes	Yes	Yes	No	Conventional PCI	Yes	2	1	3
Male	50	STEMI ant	4	65	LAD	No	No	No	Radial	2721	2721	0	53	96	1.78	30.3	No	No	No	No	No	No	No	No	No	Yes	No	Yes	No	107	79	123	1	No	Yes	Yes	No	No	Conventional PCI	No	1	1	3
Male	67	STEMI inf	7	41	RCA	No	No	No	Radial	2721	2210	1	49	83	1.7	28.72	No	Yes	No	No	No	No	No	No	No	No	No	Yes	No	88	65	130	1	No	Yes	Yes	Yes	Yes	Thrombus Aspiration	No	3	1	3
Female	66	STEMI ant	3.5	28	LAD	Yes	No	No	Radial	2716	2716	0	70	66	1.6	25.78	No	No	No	No	No	No	No	No	No	No	No	Yes	No	67	60	115	1	No	Yes	Yes	No	Yes	Conventional PCI	No	3	1	1
Male	79	STEMI ant	3	26	LM.MV	No	No	No	Radial	2715	20	1	60	70	1.69	24.51	No	Yes	No	No	No	No	No	No	No	No	Yes	Yes	Yes	100	84	140	2	No	Yes	Yes	Yes	Yes	Conventional PCI	No	3	0	3
Female	81	STEMI ant	5	110	LM.MV	No	No	No	Radial	2712	2619	1	54	68	1.65	24.98	No	Yes	No	No	No	No	No	No	No	No	No	Yes	No	69	64	140	2	No	Yes	Yes	Yes	No	Conventional PCI	No	3	1	3
Male	58	STEMI inf	2	75	RCA	No	No	No	Radial	2711	2711	0	50	70	1.75	22.86	No	Yes	No	No	No	No	No	No	No	No	No	Yes	No	124	75	140	1	No	Yes	Yes	Yes	Yes	Thrombus Aspiration	No	3	1	3
Male	62	STEMI ant	4	81	LAD	Yes	No	No	Radial	2711	304	1	56	85	1.77	27.13	No	Yes	No	No	No	No	No	No	No	No	Yes	Yes	Yes	87	61	120	1	No	Yes	Yes	No	No	Conventional PCI	No	2	3	3
Female	67	STEMI inf	3	23	RCA	No	No	No	Radial	2711	2711	0	55	67	1.6	26.17	No	Yes	No	No	No	No	No	No	No	No	Yes	Yes	Yes	67	80	156	1	No	Yes	Yes	No	Yes	Thrombus Aspiration	No	1	1	3
Male	52	STEMI inf	2	49	LCX	No	Yes	Yes	Radial	2711	2711	0	51	102	1.78	32.19	No	Yes	No	No	No	No	No	No	No	No	Yes	No	Yes	95	90	115	4	No	Yes	Yes	No	Yes	Thrombus Aspiration	No	2	0	3
Male	51	STEMI inf	4	40	RCA	No	No	No	Radial	2710	2710	0	44	100	1.7	34.6	No	No	No	No	No	No	No	No	No	No	Yes	No	Yes	120	40	60	4	No	Yes	Yes	No	Yes	Thrombus Aspiration	No	1	0	3
Female	65	STEMI ant	1	50	LAD	No	No	No	Radial	2705	1956	1	50	85	1.58	34.05	No	No	No	No	No	No	No	No	No	Yes	No	Yes	Yes	84	79	100	1	No	Yes	Yes	Yes	Yes	Conventional PCI	No	2	1	3
Male	91	STEMI ant	6	48	LAD	No	No	No	Radial	2705	1410	1	45	76	1.78	23.99	No	Yes	No	No	No	No	No	No	No	No	No	Yes	No	128	78	159	1	No	Yes	Yes	No	Yes	Thrombus Aspiration	No	2	0	3
Male	74	STEMI ant	2.5	140	LAD	No	No	No	Radial	2705	2705	0	41	85	1.75	27.76	No	Yes	No	No	No	No	No	No	No	Yes	No	Yes	No	92	78	184	1	No	Yes	Yes	Yes	Yes	Conventional PCI	No	3	0	3
Male	69	STEMI inf	2.5	58	RCA	No	No	No	Radial	2704	2018	1	36	107	1.74	35.34	No	Yes	No	No	No	No	No	No	No	No	Yes	Yes	Yes	79	62	160	1	No	Yes	Yes	No	Yes	Conventional PCI	No	1	1	3
Female	71	STEMI inf	8	100	RCA	No	No	Yes	Femoral	2700	821	1	33	67	1.6	26.17	Yes	Yes	Yes	No	No	No	No	Yes	No	No	Yes	Yes	Yes	77	69	90	4	No	Yes	Yes	No	Yes	Thrombus Aspiration	No	2	1	2
Female	66	STEMI inf	2	39	RCA	No	No	No	Radial	2700	2700	0	55	80	1.65	29.38	No	Yes	No	No	No	No	No	No	No	No	No	Yes	Yes	46	80	147	1	No	Yes	Yes	Yes	Yes	Thrombus Aspiration	No	1	1	3
Male	59	STEMI inf	7	35	RCA	No	No	No	Radial	2699	2699	0	55	87	1.85	25.42	No	Yes	No	No	No	No	No	No	No	No	Yes	Yes	Yes	78	88	120	1	No	Yes	Yes	No	Yes	Thrombus Aspiration	No	2	0	3
Male	60	STEMI misc	2	90	LCX	No	No	No	Radial	2697	2697	0	47	96	1.74	31.71	No	Yes	No	No	No	No	No	No	No	Yes	No	Yes	Yes	99	66	77	2	No	Yes	No	Yes	Yes	Thrombus Aspiration	No	3	0	3
Male	37	STEMI inf	1.5	35	LM.MV	No	No	No	Radial	2694	2694	0	49	80	1.75	26.12	No	Yes	No	No	No	No	No	No	No	Yes	No	No	Yes	58	86	184	1	No	Yes	Yes	Yes	Yes	Conventional PCI	No	3	2	3
Male	59	STEMI inf	0.5	40	RCA	No	No	No	Radial	2694	2694	0	47	85	1.78	26.83	No	No	No	No	No	No	No	No	No	Yes	No	No	Yes	77	88	138	1	No	Yes	Yes	Yes	Yes	Conventional PCI	No	3	0	3
Female	62	STEMI ant	3	50	LAD	No	No	No	Femoral	2694	2694	0	42	82	1.73	27.4	No	No	No	No	No	No	No	No	No	No	No	Yes	No	29	60	103	1	No	Yes	Yes	Yes	Yes	Thrombus Aspiration	Yes	1	1	3
Male	70	STEMI inf	9	39	RCA	No	No	No	Radial	2694	2692	1	28	72	1.73	24.06	No	Yes	Yes	No	No	No	No	No	No	Yes	Yes	Yes	Yes	100	83	99	1	No	Yes	Yes	No	Yes	Thrombus Aspiration	No	2	2	3
Female	59	STEMI inf	5	30	RCA	No	No	No	Radial	2694	2694	0	52	70	1.56	28.76	No	No	No	No	No	No	No	No	No	Yes	No	Yes	No	102	80	140	1	No	Yes	Yes	No	Yes	Conventional PCI	No	3	2	3
Male	51	STEMI inf	5	36	RCA	No	No	No	Radial	2688	2170	1	34	52	1.7	17.99	No	Yes	No	No	Yes	No	No	No	No	Yes	No	Yes	Yes	54	73	145	1	No	No	Yes	Yes	Yes	Conventional PCI	No	3	1	3
Male	58	STEMI ant	4	46	LAD	No	No	No	Radial	2684	2684	0	54	62	1.79	19.35	No	No	No	No	No	No	No	No	No	Yes	No	No	No	76	79	140	1	No	Yes	Yes	No	Yes	Conventional PCI	No	1	1	3
Male	47	STEMI inf	2	28	RCA	No	No	No	Radial	2683	2683	0	49	87	1.67	31.2	No	No	No	No	No	No	No	No	No	Yes	No	No	No	82	57	151	1	No	Yes	Yes	No	Yes	Thrombus Aspiration	No	1	0	3
Female	87	STEMI ant	4.5	49	LAD	No	No	No	Radial	2680	41	1	40	80	1.58	32.05	No	Yes	No	No	No	No	No	No	No	No	No	Yes	No	80	81	172	3	No	Yes	No	Yes	Yes	Thrombus Aspiration	No	1	0	3
Female	69	STEMI inf	5	85	RCA	No	No	No	Radial	2680	2680	0	58	70	1.63	26.35	No	Yes	No	No	No	No	No	No	No	No	No	Yes	Yes	47	60	100	1	No	Yes	Yes	No	Yes	Thrombus Aspiration	No	1	1	3
Male	51	STEMI ant	1.5	47	LAD	No	No	Yes	Radial	2677	2677	0	23	100	1.8	30.86	No	Yes	Yes	No	No	No	No	No	No	No	No	Yes	No	158	104	122	2	Yes	No	Yes	No	Yes	Conventional PCI	No	1	0	3
Female	74	STEMI inf	3	108	LM.MV	No	No	Yes	Femoral	2677	2096	1	35	54	1.5	24	No	Yes	No	No	No	No	No	No	Yes	No	Yes	Yes	Yes	101	48	153	1	No	Yes	Yes	No	No	Conventional PCI	Yes	3	0	3
Male	61	STEMI inf	6	85	RCA	No	No	No	Radial	2677	2677	0	41	113	1.78	35.66	No	Yes	No	No	No	No	Yes	No	No	Yes	Yes	Yes	Yes	89	77	80	1	No	Yes	Yes	Yes	Yes	Thrombus Aspiration	No	3	0	3
Female	54	STEMI inf	11	62	RCA	No	No	No	Radial	2676	2676	0	60	102	1.68	36.14	No	Yes	No	No	No	No	No	No	No	Yes	No	Yes	No	78	64	100	1	No	Yes	Yes	No	Yes	Thrombus Aspiration	No	1	0	3
Female	78	STEMI inf	3	116	RCA	No	No	Yes	Femoral	2674	27	1	28	80	1.61	30.77	Yes	Yes	No	No	No	No	No	No	No	No	No	Yes	Yes	81	70	171	3	Yes	No	No	No	Yes	Conventional PCI	No	3	2	3
Male	54	STEMI ant	1.5	36	LAD	No	No	No	Radial	2672	2672	0	34	64	1.72	21.63	No	No	No	No	No	No	No	No	No	Yes	No	Yes	Yes	85	69	130	1	No	Yes	Yes	Yes	Yes	Thrombus Aspiration	No	2	0	3
Female	63	STEMI ant	2	35	LAD	No	No	No	Radial	2672	2672	0	46	69	1.62	26.29	No	No	No	No	No	No	Yes	No	No	Yes	No	Yes	Yes	56	79	151	1	No	Yes	Yes	Yes	Yes	Conventional PCI	No	2	2	3
Male	66	STEMI ant	2.5	32	LM.MV	No	No	No	Radial	2671	2671	0	34	80	1.67	28.69	No	Yes	No	No	No	No	No	No	No	Yes	Yes	Yes	Yes	87	103	178	1	No	Yes	Yes	Yes	Yes	Conventional PCI	No	3	2	3
Male	40	STEMI ant	2	21	LAD	No	No	No	Radial	2666	2666	0	47	98	1.8	30.25	No	No	No	No	No	No	No	No	No	No	No	No	Yes	67	82	112	2	No	Yes	Yes	No	Yes	Thrombus Aspiration	No	1	0	3
Female	65	STEMI inf	3	20	RCA	No	No	No	Radial	2666	2666	0	45	68	1.7	23.53	No	No	No	No	No	No	No	No	No	No	No	No	No	64	63	148	1	No	Yes	No	No	Yes	Thrombus Aspiration	No	2	0	3
Male	60	STEMI ant	1	42	LAD	No	No	No	Radial	2665	2665	0	39	112	1.82	33.81	No	No	No	No	No	No	No	No	No	No	No	No	No	59	108	154	1	No	Yes	Yes	Yes	Yes	Thrombus Aspiration	No	1	0	3
Male	40	STEMI ant	2.5	16	LAD	No	No	No	Radial	2663	2663	0	56	88	1.84	25.99	No	Yes	No	No	No	No	No	No	No	Yes	No	No	Yes	94	110	114	2	Yes	Yes	Yes	Yes	Yes	Thrombus Aspiration	No	1	1	3
Male	46	STEMI inf	6	73	RCA	No	No	No	Radial	2663	2326	1	58	130	1.8	40.12	No	No	No	No	No	No	No	No	No	Yes	Yes	Yes	Yes	71	115	160	1	No	Yes	Yes	Yes	Yes	Thrombus Aspiration	No	2	2	3
Male	59	STEMI ant	2	42	LAD	No	No	No	Radial	2663	2663	0	43	95	1.82	28.68	No	Yes	No	No	No	No	No	No	No	No	No	Yes	Yes	72	60	160	1	No	Yes	Yes	No	Yes	Thrombus Aspiration	No	1	0	2
Female	62	STEMI inf	1.5	37	RCA	No	No	No	Radial	2662	2662	0	53	62	1.65	22.77	No	No	No	No	No	No	No	No	No	Yes	No	Yes	Yes	91	88	250	1	No	Yes	Yes	Yes	Yes	Thrombus Aspiration	No	2	0	3
Male	50	STEMI misc	2	24	LCX	No	No	No	Radial	2661	2661	0	55	60	1.73	20.05	Yes	Yes	No	No	No	No	No	Yes	No	No	No	Yes	Yes	77	94	150	2	No	Yes	Yes	No	Yes	Thrombus Aspiration	No	2	0	3
Female	56	STEMI inf	3.5	36	RCA	No	No	No	Radial	2660	2660	0	55	56	1.58	22.43	Yes	Yes	No	No	No	No	No	No	No	Yes	No	Yes	No	59	110	160	1	No	Yes	Yes	No	Yes	Conventional PCI	No	2	0	3
Male	73	STEMI inf	2.5	73	LCX	No	Yes	Yes	Femoral	2656	2656	0	39	86	1.75	28.08	No	Yes	No	No	No	No	No	No	Yes	No	No	Yes	No	80	45	66	4	No	Yes	Yes	Yes	Yes	Thrombus Aspiration	No	3	2	3
Male	60	STEMI ant	8.5	27	LAD	No	No	Yes	Radial	2656	32	1	32	96	1.82	28.98	No	Yes	No	No	No	No	Yes	No	No	No	No	Yes	Yes	101	109	100	4	No	Yes	Yes	No	Yes	Thrombus Aspiration	No	1	1	3
Male	57	STEMI inf	6.5	39	LCX	No	No	No	Radial	2655	204	1	53	79	1.58	31.65	No	Yes	No	Yes	Yes	No	No	No	No	No	Yes	Yes	Yes	145	94	136	1	No	Yes	Yes	No	No	Thrombus Aspiration	No	1	1	2
Male	61	STEMI ant	7	34	LAD	No	No	No	Radial	2654	2654	0	47	77	1.76	24.86	No	No	No	No	No	Yes	No	No	No	No	No	Yes	No	878	102	150	1	No	Yes	Yes	Yes	No	Conventional PCI	No	3	1	3
Male	60	STEMI ant	2	61	LAD	No	No	No	Radial	2653	2653	0	49	85	1.85	24.84	No	No	No	No	No	No	No	No	No	No	No	No	No	92	60	130	1	No	Yes	Yes	No	Yes	Thrombus Aspiration	No	1	0	3
Female	69	STEMI ant	2.5	132	LAD	No	No	No	Radial	2653	2653	0	50	70	1.56	28.76	No	No	No	No	No	No	No	No	No	No	No	Yes	No	55	54	105	1	No	Yes	Yes	Yes	Yes	Conventional PCI	No	3	0	3
Male	75	STEMI inf	2	30	RCA	No	No	No	Radial	2653	2653	0	60	94	1.94	24.98	Yes	Yes	No	No	No	No	No	Yes	No	No	No	Yes	Yes	92	68	136	1	No	Yes	Yes	Yes	Yes	Conventional PCI	No	1	2	3
Male	36	STEMI inf	2	100	RCA	No	No	No	Radial	2649	2649	0	48	97	1.71	33.17	Yes	Yes	No	No	No	No	No	Yes	No	Yes	No	Yes	Yes	90	83	153	1	No	Yes	Yes	No	Yes	Conventional PCI	No	2	2	3
Female	79	STEMI misc	12	70	LAD	No	No	No	Femoral	2649	14	1	55	55	1.55	22.89	No	Yes	No	No	No	No	No	No	No	Yes	No	Yes	No	59	102	172	2	No	Yes	Yes	Yes	Yes	Conventional PCI	Yes	2	0	3
Male	54	STEMI ant	1	32	LAD	No	No	No	Radial	2648	2648	0	39	110	1.76	35.51	No	No	No	No	No	No	No	No	No	Yes	Yes	Yes	No	75	86	128	1	No	Yes	Yes	Yes	Yes	Thrombus Aspiration	No	1	1	3
Female	59	STEMI inf	8	87	LCX	No	No	No	Radial	2648	2648	0	50	95	1.55	39.54	Yes	Yes	No	No	Yes	No	No	No	No	No	Yes	Yes	Yes	69	86	140	1	No	Yes	Yes	Yes	Yes	Conventional PCI	No	2	2	3
Male	70	STEMI inf	5.5	35	RCA	No	No	No	Radial	2647	1884	1	52	80	1.7	27.68	No	No	No	No	No	No	No	No	No	Yes	Yes	No	Yes	97	96	142	1	No	Yes	Yes	Yes	Yes	Conventional PCI	No	2	0	3
Male	60	STEMI ant	5.5	88	LAD	No	No	No	Radial	2645	111	1	48	90	1.78	28.41	No	No	No	No	No	No	No	No	No	No	No	Yes	No	108	75	113	2	No	Yes	Yes	No	No	Thrombus Aspiration	No	2	0	3
Male	60	STEMI inf	1.5	22	RCA	No	No	No	Radial	2644	2644	0	49	85	1.72	28.73	No	No	No	No	No	No	No	No	No	No	No	Yes	No	85	53	130	1	No	No	No	No	Yes	Thrombus Aspiration	No	1	0	3
Male	76	STEMI inf	5	125	RCA	No	No	No	Radial	2644	12	1	35	75	1.7	25.95	No	Yes	No	No	Yes	No	No	No	No	No	Yes	Yes	Yes	64	78	110	2	No	Yes	Yes	No	Yes	Conventional PCI	No	3	1	3
Male	61	STEMI ant	2.5	133	LAD	No	No	No	Radial	2643	2643	0	55	103	1.68	36.49	No	No	No	Yes	No	No	No	No	No	No	Yes	Yes	Yes	78	90	160	3	No	Yes	Yes	Yes	Yes	Conventional PCI	No	2	0	3
Female	80	STEMI ant	4.5	35	LAD	No	No	No	Radial	2642	294	1	52	50	1.5	22.22	No	No	No	No	No	No	No	No	No	No	No	No	No	40	99	150	1	No	Yes	Yes	No	Yes	Conventional PCI	No	3	1	3
Male	46	STEMI ant	4.5	31	LAD	No	No	No	Radial	2642	2642	0	55	83	1.81	25.34	No	No	No	No	No	No	No	No	No	Yes	No	No	No	56	73	140	1	No	Yes	Yes	No	Yes	Conventional PCI	No	1	2	3
Female	66	STEMI ant	2	21	LAD	No	No	No	Radial	2641	2641	0	65	65	1.65	23.88	No	No	No	No	Yes	No	No	No	No	Yes	No	Yes	Yes	69	76	175	1	No	Yes	No	Yes	Yes	Conventional PCI	No	2	0	3
Male	61	STEMI ant	1.5	28	LAD	No	No	No	Radial	2640	2640	0	58	80	1.76	25.83	No	No	No	No	No	No	No	No	No	Yes	No	No	No	78	90	146	1	No	Yes	Yes	Yes	Yes	Thrombus Aspiration	No	2	0	3
Male	65	STEMI inf	0.5	58	LCX	No	No	No	Radial	2640	2640	0	70	70	1.67	25.1	No	Yes	No	No	No	No	No	Yes	No	Yes	No	Yes	No	66	61	132	1	No	No	No	No	Yes	Conventional PCI	No	2	2	3
Male	53	STEMI inf	1	103	RCA	No	Yes	Yes	Femoral	2639	2639	0	45	83	1.9	22.99	Yes	Yes	No	No	No	No	No	Yes	No	No	No	Yes	No	166	64	86	4	Yes	No	No	No	Yes	Thrombus Aspiration	No	1	0	3
Female	60	STEMI ant	1.5	28	LAD	No	No	No	Radial	2638	2638	0	44	60	1.5	26.67	No	Yes	No	No	No	No	No	No	No	Yes	No	No	No	60	100	166	1	No	Yes	Yes	Yes	Yes	Conventional PCI	No	2	2	3
Male	38	STEMI inf	2	27	RCA	No	No	No	Radial	2637	2637	0	50	95	1.62	36.2	No	Yes	No	No	No	No	No	No	No	No	Yes	No	No	93	54	125	1	No	Yes	Yes	Yes	Yes	Thrombus Aspiration	No	1	2	3
Male	78	STEMI ant	7	97	LAD	No	No	No	Radial	2637	1287	1	31	90	1.83	26.87	No	Yes	No	No	Yes	No	No	No	No	No	No	Yes	No	72	81	132	2	No	Yes	Yes	Yes	Yes	Thrombus Aspiration	No	1	1	3
Male	41	STEMI ant	8	27	LAD	No	No	No	Radial	2637	2637	0	43	93	1.65	34.16	No	Yes	No	No	No	No	No	No	No	Yes	No	No	No	61	102	154	1	No	No	No	No	Yes	Thrombus Aspiration	No	1	0	3
Male	54	STEMI ant	9	32	LAD	No	No	No	Radial	2633	2115	1	55	100	1.7	34.6	No	No	No	No	No	No	No	No	No	No	Yes	Yes	Yes	61	91	120	1	No	Yes	Yes	No	Yes	Conventional PCI	No	1	1	3
Female	80	STEMI inf	1	40	RCA	No	No	No	Radial	2633	2633	0	65	96	1.5	42.67	No	No	No	No	No	No	No	No	No	No	No	Yes	No	72	58	148	1	No	No	No	No	Yes	Thrombus Aspiration	No	1	0	3
Male	72	STEMI inf	2	24	RCA	No	No	No	Radial	2632	2632	0	52	82	1.81	25.03	No	No	No	No	No	No	No	No	No	No	No	No	No	113	40	100	1	No	Yes	Yes	Yes	Yes	Thrombus Aspiration	No	1	0	3
Male	62	STEMI inf	1.5	60	RCA	No	No	No	Radial	2628	2628	0	63	82	1.83	24.49	No	No	No	No	No	No	No	No	No	Yes	No	Yes	No	97	84	130	1	No	Yes	Yes	No	Yes	Conventional PCI	No	1	2	3
Male	58	STEMI misc	3	62	LCX	No	No	No	Radial	2628	2628	0	45	115	1.8	35.49	No	No	No	No	No	No	No	No	No	No	No	Yes	No	92	94	150	1	No	Yes	No	No	Yes	Conventional PCI	No	1	1	3
Male	60	STEMI inf	4	36	RCA	No	No	No	Radial	2627	2627	0	60	115	1.7	39.79	No	No	No	No	No	No	No	No	No	Yes	No	Yes	No	70	65	120	1	No	Yes	No	No	Yes	Conventional PCI	No	1	2	3
Female	82	STEMI ant	1.5	55	LAD	No	No	No	Radial	2627	2627	0	40	58	1.56	23.83	No	No	No	No	No	No	No	No	No	No	No	Yes	No	64	50	158	1	No	No	Yes	Yes	Yes	Thrombus Aspiration	No	1	1	3
Female	59	STEMI inf	0	36	LM.MV	No	No	No	Radial	2627	2627	0	54	74	1.64	27.51	No	Yes	No	No	Yes	No	No	No	No	Yes	No	Yes	Yes	64	82	202	1	No	Yes	Yes	No	No	Conventional PCI	No	2	1	3
Male	62	STEMI inf	3	18	LCX	No	No	No	Radial	2625	1833	1	55	85	1.8	26.23	No	Yes	No	No	Yes	No	No	No	No	Yes	No	Yes	No	96	72	140	1	No	Yes	Yes	No	Yes	Conventional PCI	No	1	2	3
Male	84	STEMI ant	6	68	LCX	No	No	No	Radial	2622	2005	1	45	90	1.7	31.14	No	No	No	No	No	No	No	No	No	No	No	Yes	No	118	69	155	1	No	Yes	Yes	Yes	Yes	Thrombus Aspiration	No	1	1	3
Male	50	STEMI ant	2	41	LAD	No	No	No	Radial	2621	2621	0	40	90	1.82	27.17	No	Yes	No	No	No	No	No	No	No	No	No	No	No	84	84	89	1	No	Yes	Yes	Yes	Yes	Conventional PCI	No	1	2	3
Male	45	STEMI ant	4	72	LAD	No	No	No	Radial	2621	2621	0	60	105	1.9	29.09	No	Yes	No	No	No	No	No	No	No	Yes	No	No	No	69	76	190	1	No	Yes	Yes	No	Yes	Conventional PCI	No	1	1	3
Male	47	STEMI ant	4	141	LAD	No	No	No	Radial	2621	2621	0	50	88	1.84	25.99	No	Yes	No	No	No	No	No	No	No	Yes	No	Yes	No	67	142	140	1	No	Yes	Yes	No	Yes	Conventional PCI	No	1	1	3
Male	76	STEMI ant	0	40	RCA	No	No	Yes	Radial	2621	954	1	55	80	1.62	30.48	No	Yes	No	No	No	No	No	No	No	No	No	Yes	No	63	140	187	1	Yes	No	No	No	Yes	Conventional PCI	No	1	2	3
Male	72	STEMI inf	3.5	146	RCA	Yes	No	Yes	Radial	2621	2	1	49	84	1.87	24.02	No	No	No	No	No	No	No	No	No	No	Yes	Yes	No	114	89	160	1	No	No	No	No	Yes	Conventional PCI	No	3	0	0
Female	71	STEMI inf	1	25	RCA	No	No	No	Radial	2621	352	1	50	80	1.55	33.3	Yes	Yes	No	No	No	No	No	Yes	No	No	Yes	Yes	Yes	88	85	170	1	No	Yes	Yes	Yes	Yes	Thrombus Aspiration	No	1	0	3
Male	63	STEMI ant	1.5	23	LAD	No	No	Yes	Radial	2619	28	1	47	75	1.65	27.55	Yes	Yes	No	No	No	No	No	No	No	No	No	Yes	Yes	87	82	118	3	Yes	Yes	No	No	No	Conventional PCI	No	2	1	3
Female	42	STEMI ant	2	40	LAD	No	No	No	Radial	2612	2612	0	51	110	1.7	38.06	No	No	No	No	No	No	No	No	No	Yes	No	Yes	No	65	75	115	1	No	Yes	Yes	Yes	Yes	Thrombus Aspiration	No	1	0	3
Male	61	STEMI inf	2.5	41	LM.MV	No	No	No	Radial	2611	2161	1	52	120	1.75	39.18	No	No	No	No	No	No	No	No	No	No	No	Yes	No	79	91	105	1	Yes	Yes	Yes	No	Yes	Conventional PCI	No	2	1	3
Male	36	STEMI inf	7	42	RCA	No	No	No	Radial	2611	2611	0	66	80	1.68	28.34	No	No	No	No	No	No	No	No	No	Yes	No	No	No	83	118	120	1	No	Yes	Yes	No	Yes	Thrombus Aspiration	No	1	2	3
Female	57	STEMI misc	10	35	LCX	No	No	No	Radial	2610	2610	0	27	85	1.58	34.05	No	No	No	No	No	No	No	No	No	No	No	Yes	Yes	94	90	126	3	No	No	No	No	No	Conventional PCI	No	3	0	3
Male	64	STEMI ant	4	26	LAD	No	No	Yes	Radial	2606	184	1	31	80	1.75	26.12	No	No	No	No	No	No	No	No	No	No	No	No	No	94	88	127	2	No	Yes	Yes	Yes	Yes	Thrombus Aspiration	No	1	0	3
Male	71	STEMI inf	1.5	52	LAD	No	No	No	Radial	2604	40	1	40	70	1.7	24.22	No	Yes	No	Yes	No	No	No	No	No	No	No	Yes	No	114	78	147	2	No	Yes	Yes	No	No	Conventional PCI	No	1	1	3
Male	77	STEMI inf	4	315	LCX	No	Yes	Yes	Radial	2600	8	1	23	90	1.7	31.14	Yes	Yes	Yes	Yes	Yes	No	No	No	No	No	Yes	Yes	Yes	46	90	78	4	No	No	No	No	No	Conventional PCI	No	3	0	3
Male	55	STEMI inf	1.5	28	RCA	No	No	No	Radial	2600	2600	0	52	71	1.72	24	No	No	No	No	No	No	No	No	No	Yes	No	No	No	72	58	170	1	No	Yes	Yes	No	Yes	Conventional PCI	No	1	0	3
Male	56	STEMI ant	2	28	LAD	No	No	No	Radial	2599	2599	0	52	85	1.78	26.83	No	No	No	No	No	No	No	No	No	Yes	No	No	No	73	64	97	1	No	Yes	No	Yes	Yes	Conventional PCI	No	1	1	3
Male	59	STEMI ant	2.5	29	LAD	No	No	No	Radial	2597	2597	0	49	75	1.65	27.55	No	No	No	No	No	No	No	No	No	No	No	Yes	No	79	103	145	1	No	Yes	Yes	Yes	Yes	Thrombus Aspiration	No	2	0	2
Male	65	STEMI inf	2	73	LCX	No	No	No	Radial	2597	2597	0	51	96	1.84	28.36	No	No	No	No	No	No	No	No	No	No	No	No	Yes	73	62	80	1	No	Yes	Yes	No	Yes	Conventional PCI	No	1	1	3
Female	59	STEMI ant	2	30	LAD	No	No	No	Radial	2594	2594	0	52	61	1.58	24.44	No	No	No	No	No	No	No	No	No	Yes	No	Yes	No	61	73	119	2	No	Yes	Yes	No	Yes	Thrombus Aspiration	No	1	0	3
Female	54	STEMI inf	10	70	LM.MV	No	No	No	Radial	2594	2594	0	66	80	1.5	35.56	No	No	No	No	No	No	No	No	No	Yes	No	Yes	Yes	43	67	120	1	No	Yes	Yes	No	No	Conventional PCI	No	3	1	3
Male	52	STEMI inf	2	147	RCA	No	No	No	Radial	2594	2594	0	68	80	1.65	29.38	No	No	No	No	No	No	No	No	No	No	No	Yes	No	102	66	110	1	No	Yes	Yes	No	No	Conventional PCI	No	1	1	3
Female	79	STEMI misc	3	28	LCX	No	No	Yes	Radial	2594	2	1	38	70	1.6	27.34	No	No	No	Yes	No	No	No	No	No	No	No	Yes	No	105	81	70	4	No	Yes	Yes	No	Yes	Thrombus Aspiration	No	1	0	3
Male	74	STEMI inf	6	70	LCX	No	No	Yes	Radial	2594	45	1	52	80	1.62	30.48	Yes	Yes	No	No	No	No	No	Yes	Yes	No	Yes	Yes	Yes	110	92	100	4	No	Yes	Yes	Yes	No	Conventional PCI	No	3	0	3
Male	71	STEMI inf	3.5	21	RCA	No	No	No	Radial	2593	1213	1	53	90	1.8	27.78	No	Yes	No	Yes	No	No	Yes	No	No	Yes	Yes	Yes	Yes	135	57	120	1	No	Yes	Yes	Yes	Yes	Thrombus Aspiration	No	3	0	3
Male	70	STEMI inf	8.5	120	LAD	No	No	No	Femoral	2591	2591	0	47	84	1.7	29.07	No	Yes	No	No	No	No	No	No	No	No	Yes	Yes	Yes	168	67	158	1	No	Yes	Yes	Yes	Yes	Conventional PCI	No	3	1	3
Female	46	STEMI ant	1	117	LAD	No	No	Yes	Radial	2590	2590	0	40	65	1.55	27.06	No	No	No	No	No	No	No	No	No	No	No	No	No	86	100	105	3	Yes	No	No	Yes	Yes	Thrombus Aspiration	No	2	0	3
Female	62	STEMI inf	7	50	LAD	No	No	No	Radial	2589	2421	1	45	70	1.68	24.8	No	Yes	No	No	No	No	No	No	No	Yes	Yes	Yes	Yes	68	125	176	2	No	Yes	Yes	Yes	Yes	Conventional PCI	No	3	1	3
Male	63	STEMI ant	2	113	LM.MV	No	No	No	Radial	2589	2589	0	48	82	1.66	29.76	Yes	Yes	No	No	No	No	No	Yes	No	Yes	Yes	Yes	Yes	116	61	82	1	No	Yes	No	No	Yes	Thrombus Aspiration	No	2	0	3
Female	64	STEMI inf	3	102	RCA	No	No	No	Radial	2589	2589	0	50	62	1.62	23.62	No	No	No	No	No	No	No	No	No	No	No	Yes	No	75	52	159	2	No	Yes	Yes	Yes	Yes	Thrombus Aspiration	No	2	0	3
Male	50	STEMI ant	4	67	LAD	No	No	No	Radial	2588	2588	0	47	72	1.72	24.34	No	Yes	No	No	No	No	No	No	No	Yes	No	No	No	77	103	125	1	No	Yes	Yes	No	Yes	Conventional PCI	No	3	1	3
Female	40	STEMI inf	4.5	42	RCA	No	No	No	Femoral	2588	2588	0	65	57	1.65	20.94	No	No	No	No	No	No	No	No	No	Yes	No	No	Yes	66	63	112	1	No	Yes	Yes	Yes	Yes	Thrombus Aspiration	Yes	1	0	3
Male	71	STEMI ant	4	24	LAD	Yes	No	No	Radial	2584	2400	1	45	96	1.88	27.16	No	No	No	No	No	No	No	No	No	No	No	Yes	No	108	40	107	2	No	Yes	Yes	Yes	Yes	Thrombus Aspiration	No	1	0	3
Female	90	STEMI inf	3	32	RCA	Yes	No	Yes	Radial	2582	0	1	45	50	1.62	19.05	No	Yes	Yes	Yes	No	Yes	No	No	No	No	No	Yes	Yes	166	65	80	4	No	Yes	Yes	Yes	Yes	Conventional PCI	No	1	1	2
Female	74	STEMI ant	1	48	LM.MV	No	No	No	Femoral	2577	2577	0	44	60	1.6	23.44	No	Yes	No	No	No	No	No	No	No	No	No	Yes	No	93	67	140	2	Yes	No	No	No	Yes	Conventional PCI	No	3	0	3
Female	69	STEMI misc	2.5	56	LCX	No	No	No	Radial	2573	2573	0	49	71	1.56	29.17	Yes	Yes	No	No	No	No	No	No	No	No	No	Yes	Yes	66	79	187	2	No	Yes	Yes	Yes	Yes	Thrombus Aspiration	No	2	1	3
Male	49	STEMI inf	2	27	RCA	No	No	No	Radial	2572	2572	0	72	95	1.76	30.67	No	Yes	No	No	No	No	No	No	No	No	No	No	Yes	80	96	174	1	No	Yes	Yes	No	Yes	Conventional PCI	No	1	0	3
Female	48	STEMI ant	1.5	23	LAD	No	Yes	Yes	Femoral	2566	2566	0	18	64	1.62	24.39	No	No	No	No	No	No	No	No	No	No	No	Yes	No	92	165	84	4	No	Yes	Yes	Yes	Yes	Thrombus Aspiration	Yes	1	1	3
Male	67	STEMI misc	3	133	D.IM	No	No	No	Radial	2566	2451	1	48	73	1.85	21.33	No	Yes	No	No	No	No	No	No	No	No	No	No	Yes	98	79	80	1	No	Yes	No	No	Yes	Conventional PCI	No	1	0	3
Male	57	STEMI ant	9.5	112	LCX	No	No	No	Radial	2566	2566	0	58	75	1.75	24.49	No	No	No	No	No	No	No	No	No	Yes	Yes	Yes	Yes	84	72	122	1	No	Yes	No	No	No	Conventional PCI	No	1	1	3
Female	55	STEMI ant	3.5	63	LAD	No	No	No	Radial	2565	2565	0	70	76	1.67	27.25	No	No	No	No	No	No	No	No	No	No	No	Yes	No	83	86	168	1	No	Yes	Yes	Yes	Yes	Conventional PCI	No	1	0	3
Male	72	STEMI ant	2.5	62	LM.MV	No	Yes	Yes	Radial	2565	1669	1	36	90	1.75	29.39	No	No	No	No	No	No	No	No	No	Yes	No	Yes	Yes	111	79	100	4	No	Yes	Yes	Yes	Yes	Thrombus Aspiration	No	3	0	1
Male	42	STEMI inf	8.5	17	RCA	No	No	No	Radial	2565	2565	0	62	82	1.78	25.88	No	No	No	No	No	No	No	No	No	Yes	No	No	Yes	70	75	140	1	No	Yes	Yes	No	Yes	Thrombus Aspiration	No	1	0	3
Male	72	STEMI inf	1	36	RCA	No	No	No	Radial	2562	2562	0	70	79	1.75	25.8	No	No	No	No	No	No	No	No	No	No	No	Yes	No	77	63	173	1	No	No	No	No	Yes	Thrombus Aspiration	No	2	0	3
Female	55	STEMI inf	2	25	RCA	No	No	No	Radial	2560	2560	0	56	120	1.61	46.29	No	Yes	No	No	No	No	No	No	No	Yes	Yes	Yes	Yes	75	95	140	1	No	Yes	No	No	Yes	Conventional PCI	No	1	1	3
Female	89	STEMI misc	2	100	LCX	No	Yes	Yes	Radial	2558	2	1	50	80	1.58	32.05	No	Yes	No	No	No	No	No	No	No	No	No	Yes	No	128	110	60	4	No	No	Yes	Yes	Yes	Conventional PCI	No	2	1	3
Female	51	STEMI inf	5	172	RCA	No	No	No	Radial	2558	2558	0	50	96	1.7	33.22	No	Yes	No	No	No	No	No	No	No	Yes	Yes	Yes	Yes	68	76	135	1	No	Yes	No	No	Yes	Thrombus Aspiration	No	2	0	3
Female	65	STEMI inf	3	57	RCA	No	No	No	Radial	2557	561	1	27	104	1.59	41.14	No	Yes	No	Yes	No	No	No	No	No	Yes	No	Yes	Yes	57	108	131	3	No	Yes	Yes	Yes	Yes	Conventional PCI	No	3	0	3
Male	67	STEMI ant	1.5	60	LM.MV	No	No	No	Radial	2556	2556	0	48	69	1.72	23.32	No	No	No	No	Yes	No	No	No	No	Yes	No	Yes	Yes	167	74	140	1	No	Yes	Yes	No	Yes	Conventional PCI	No	2	2	3
Female	67	STEMI inf	1.5	90	RCA	Yes	No	No	Radial	2555	1070	1	38	115	1.57	46.66	No	Yes	Yes	No	Yes	No	No	No	No	No	Yes	Yes	Yes	51	86	140	1	No	No	No	No	Yes	Conventional PCI	No	3	0	0
Female	78	STEMI ant	4	85	LAD	No	No	Yes	Radial	2555	34	1	33	72	1.6	28.13	No	Yes	No	Yes	No	No	No	No	No	No	Yes	Yes	Yes	66	86	204	1	No	Yes	Yes	No	Yes	Conventional PCI	No	1	1	3
Male	61	STEMI inf	3.5	26	LCX	No	No	No	Radial	2554	2554	0	58	75	1.68	26.57	No	No	No	No	No	No	No	No	No	No	No	No	Yes	106	55	125	1	No	Yes	Yes	Yes	Yes	Conventional PCI	No	2	0	3
Female	44	STEMI ant	3	81	LAD	No	No	Yes	Radial	2554	19	1	16	65	1.65	23.88	No	No	No	No	No	No	No	No	No	No	No	No	No	73	118	104	2	Yes	Yes	Yes	No	Yes	Thrombus Aspiration	No	1	0	3
Female	81	STEMI ant	10	67	LAD	No	No	No	Radial	2552	2552	0	44	62	1.6	24.22	No	No	No	No	No	No	No	No	No	No	Yes	Yes	Yes	64	69	147	2	No	Yes	Yes	Yes	Yes	Thrombus Aspiration	No	1	0	3
Male	60	STEMI ant	0	74	LAD	No	No	Yes	Radial	2552	902	1	24	95	1.65	34.89	No	No	No	No	No	No	No	No	No	Yes	No	No	No	79	110	100	4	No	No	No	No	Yes	Thrombus Aspiration	No	3	0	3
Male	65	STEMI inf	1	49	RCA	No	No	No	Femoral	2550	2550	0	60	91	1.84	26.88	No	No	No	No	No	No	No	No	No	No	Yes	No	Yes	107	73	180	1	No	Yes	Yes	No	Yes	Conventional PCI	No	2	0	3
Male	70	STEMI ant	2.5	25	LAD	No	No	No	Radial	2549	2549	0	40	107	1.82	32.3	No	Yes	No	Yes	No	No	Yes	No	No	No	No	Yes	No	85	90	128	1	No	Yes	Yes	Yes	Yes	Conventional PCI	No	2	1	3
Male	51	STEMI inf	1	26	RCA	No	No	No	Radial	2549	2549	0	67	76	1.76	24.54	No	No	No	No	No	No	No	No	No	Yes	No	No	No	101	66	155	1	Yes	No	No	No	Yes	Thrombus Aspiration	No	2	0	3
Female	75	STEMI inf	10	25	RCA	No	No	No	Femoral	2549	2549	0	60	60	1.62	22.86	No	Yes	No	Yes	No	No	No	No	No	No	No	No	No	66	34	90	1	No	Yes	No	No	Yes	Thrombus Aspiration	Yes	2	0	3
Male	55	STEMI inf	1	30	RCA	No	No	No	Radial	2548	2548	0	54	80	1.7	27.68	No	No	No	No	No	No	No	No	No	No	No	No	No	74	61	97	1	Yes	Yes	Yes	No	Yes	Thrombus Aspiration	No	2	0	3
Male	53	STEMI inf	2	27	RCA	No	No	No	Radial	2548	2548	0	60	82	1.72	27.72	No	No	No	No	No	No	No	No	No	Yes	No	Yes	No	50	75	138	1	No	Yes	Yes	Yes	Yes	Conventional PCI	No	3	3	3
Female	72	STEMI inf	2	22	RCA	No	No	No	Radial	2544	2267	1	55	62	1.58	24.84	No	No	No	No	No	No	No	No	No	Yes	No	Yes	Yes	61	77	160	2	No	Yes	No	Yes	Yes	Conventional PCI	No	1	0	3
Male	83	STEMI inf	4.5	22	RCA	No	No	No	Radial	2544	592	1	53	81	1.75	26.45	No	Yes	No	No	No	No	No	No	No	No	No	No	No	82	90	107	1	No	No	Yes	No	Yes	Conventional PCI	No	3	0	3
Male	66	STEMI ant	3	62	LAD	No	No	No	Radial	2544	2544	0	45	82	1.7	28.37	No	No	No	No	No	No	No	No	No	No	Yes	Yes	Yes	103	103	138	1	No	No	No	No	Yes	Conventional PCI	No	1	0	3
Female	54	STEMI ant	3	52	LAD	No	No	No	Radial	2544	2544	0	44	82	1.7	28.37	No	No	No	No	No	No	No	No	No	Yes	Yes	Yes	Yes	62	109	137	1	No	Yes	Yes	No	Yes	Thrombus Aspiration	No	1	1	2
Female	86	STEMI inf	9.5	96	RCA	No	No	No	Radial	2543	807	1	36	63	1.6	24.61	Yes	Yes	No	No	No	Yes	No	No	No	Yes	No	Yes	Yes	533	76	140	2	No	Yes	Yes	Yes	Yes	Thrombus Aspiration	No	1	0	3
Female	56	STEMI inf	11.5	50	LCX	No	No	No	Radial	2542	2542	0	52	55	1.56	22.6	No	No	No	No	No	No	No	No	No	No	No	No	Yes	53	88	140	1	No	Yes	No	No	No	Conventional PCI	No	1	1	3
Male	67	STEMI inf	2	59	RCA	No	No	No	Radial	2538	2445	1	50	104	1.7	35.99	Yes	Yes	No	No	No	No	No	No	No	No	Yes	Yes	Yes	81	42	90	3	No	Yes	Yes	Yes	Yes	Thrombus Aspiration	No	2	0	3
Male	67	STEMI inf	8	37	RCA	No	No	No	Radial	2538	795	1	50	80	1.6	31.25	No	No	No	Yes	No	No	No	No	No	No	Yes	Yes	Yes	69	48	151	2	No	Yes	Yes	No	Yes	Conventional PCI	No	2	0	3
Male	62	STEMI inf	2.5	34	RCA	Yes	No	No	Radial	2537	2537	0	55	80	1.72	27.04	No	No	No	No	Yes	No	No	No	No	No	No	No	No	67	74	120	1	No	Yes	Yes	No	Yes	Conventional PCI	No	3	0	3
Male	72	STEMI inf	2.5	40	RCA	No	No	No	Radial	2533	19	1	50	70	1.65	25.71	No	Yes	No	No	Yes	No	No	No	No	No	Yes	Yes	Yes	114	76	80	2	No	Yes	Yes	No	Yes	Conventional PCI	No	1	1	3
Male	87	STEMI inf	5	29	LCX	No	No	Yes	Radial	2533	19	1	45	75	1.7	25.95	No	No	No	No	No	No	No	No	No	No	No	Yes	No	109	123	138	2	No	Yes	No	Yes	Yes	Thrombus Aspiration	No	3	0	3
Male	45	STEMI inf	12	31	RCA	No	No	No	Radial	2533	2533	0	60	70	1.7	24.22	No	Yes	No	No	No	No	No	No	No	Yes	No	Yes	No	82	60	160	1	No	Yes	Yes	Yes	No	Conventional PCI	No	1	0	3
Female	61	STEMI inf	5	41	RCA	No	No	No	Radial	2533	3	1	41	115	1.64	42.76	No	Yes	No	No	No	No	No	No	No	No	No	Yes	Yes	80	98	166	1	No	Yes	Yes	No	Yes	Thrombus Aspiration	No	2	0	3
Male	74	STEMI ant	5	30	LAD	No	No	No	Radial	2533	243	1	25	65	1.7	22.49	Yes	Yes	Yes	No	No	No	No	Yes	No	No	No	Yes	Yes	71	90	110	2	No	Yes	No	No	Yes	Thrombus Aspiration	No	3	0	3
Female	45	STEMI misc	1	52	LCX	No	No	No	Radial	2531	2531	0	55	70	1.58	28.04	No	No	No	No	No	No	No	No	No	No	No	No	No	48	91	140	1	Yes	Yes	Yes	Yes	Yes	Thrombus Aspiration	No	2	1	3
Female	49	STEMI ant	1.5	23	LAD	No	No	No	Radial	2527	2527	0	52	82	1.68	29.05	No	No	No	No	No	No	No	No	No	Yes	No	Yes	Yes	62	75	146	1	No	Yes	Yes	Yes	Yes	Thrombus Aspiration	No	1	1	3
Male	70	STEMI inf	5	37	LCX	No	No	No	Radial	2527	2527	0	60	100	1.8	30.86	No	Yes	No	No	No	No	No	No	No	No	No	Yes	Yes	88	67	166	1	No	No	No	No	No	Conventional PCI	No	1	0	3
Male	66	STEMI ant	3.5	41	LAD	No	No	No	Radial	2527	2527	0	43	80	1.68	28.34	No	Yes	No	No	No	No	No	No	No	Yes	Yes	Yes	Yes	105	87	138	2	No	No	Yes	Yes	Yes	Thrombus Aspiration	No	3	0	3
Male	60	STEMI ant	5	23	LAD	No	No	No	Radial	2526	2526	0	55	92	1.72	31.1	No	No	No	No	No	No	No	No	No	Yes	No	No	No	65	100	130	1	No	Yes	Yes	No	Yes	Conventional PCI	No	1	2	3
Male	71	STEMI ant	4	90	LAD	No	No	No	Radial	2526	216	1	25	81	1.69	28.36	No	Yes	No	Yes	No	No	Yes	No	No	No	No	Yes	Yes	118	87	130	1	No	No	No	No	No	Thrombus Aspiration	No	1	0	2
Male	50	STEMI ant	3.5	20	LAD	No	No	No	Radial	2526	2526	0	50	121	1.85	35.35	Yes	Yes	No	No	No	No	No	No	No	Yes	Yes	Yes	Yes	73	77	140	1	No	Yes	Yes	Yes	Yes	Conventional PCI	No	2	2	3
Female	69	STEMI ant	4	78	LAD	No	No	No	Radial	2523	2165	1	41	90	1.65	33.06	No	Yes	No	No	No	No	Yes	No	No	No	Yes	Yes	Yes	73	98	134	1	No	Yes	Yes	No	Yes	Thrombus Aspiration	No	1	1	3
Male	61	STEMI misc	3	31	LAD	No	No	No	Radial	2521	1057	1	36	125	1.82	37.74	No	Yes	No	No	No	No	No	No	No	Yes	No	Yes	No	83	50	110	1	No	Yes	Yes	No	Yes	Conventional PCI	No	2	1	3
Female	56	STEMI ant	4	64	LAD	No	No	No	Radial	2521	2521	0	40	70	1.58	28.04	No	No	No	No	No	No	No	No	No	No	No	No	No	48	84	140	1	No	Yes	Yes	Yes	Yes	Thrombus Aspiration	No	2	0	3
Male	70	STEMI inf	3	24	RCA	No	No	No	Radial	2520	2520	0	54	88	1.7	30.45	Yes	Yes	No	No	No	No	No	No	No	No	No	Yes	Yes	49	60	112	1	No	Yes	No	No	Yes	Conventional PCI	No	1	1	3
Male	55	STEMI inf	5	60	RCA	No	No	No	Radial	2517	52	1	60	53	1.76	17.11	No	No	No	No	No	No	No	No	No	Yes	No	No	No	30	97	92	1	No	Yes	Yes	No	No	Thrombus Aspiration	No	1	0	3
Male	66	STEMI inf	2	55	RCA	No	No	No	Radial	2515	1164	1	40	72	1.65	26.45	Yes	Yes	No	Yes	No	No	No	No	Yes	No	Yes	Yes	Yes	83	63	180	1	No	Yes	Yes	Yes	Yes	Thrombus Aspiration	No	3	0	3
Male	60	STEMI ant	8	40	LM.MV	No	No	No	Radial	2515	2515	0	41	85	1.7	29.41	No	Yes	No	No	No	No	No	No	No	No	No	Yes	No	79	107	126	1	No	Yes	Yes	No	Yes	Thrombus Aspiration	No	2	1	3
Male	40	STEMI inf	2	24	RCA	No	No	No	Radial	2510	2510	0	60	53	1.7	18.34	No	Yes	No	No	No	No	No	No	No	Yes	No	No	No	65	78	107	1	No	Yes	Yes	Yes	Yes	Thrombus Aspiration	No	1	0	3
Female	67	STEMI ant	1.5	35	LAD	No	No	No	Radial	2510	2510	0	58	50	1.62	19.05	No	Yes	No	No	No	No	No	No	No	No	No	Yes	Yes	64	65	110	1	No	Yes	Yes	Yes	Yes	Conventional PCI	No	1	1	3
Male	43	STEMI ant	12	49	LAD	No	No	No	Radial	2510	2510	0	47	93	1.73	31.07	No	Yes	No	No	No	No	No	No	No	Yes	No	Yes	Yes	80	62	100	1	No	Yes	Yes	No	Yes	Thrombus Aspiration	No	2	0	3
Male	62	STEMI ant	10	85	LM.MV	No	No	No	Radial	2510	2510	0	53	110	1.73	36.75	No	No	No	No	No	No	No	No	No	No	No	Yes	Yes	65	89	180	1	No	Yes	Yes	No	Yes	Thrombus Aspiration	No	2	0	3
Male	64	STEMI ant	4	76	LAD	No	No	No	Radial	2509	2509	0	65	100	1.68	35.43	Yes	Yes	No	No	No	No	No	No	No	No	No	Yes	Yes	122	98	140	1	No	Yes	Yes	No	Yes	Conventional PCI	No	2	1	3
Male	62	STEMI ant	5	34	LM.MV	No	No	No	Radial	2509	2509	0	50	105	1.82	31.7	No	Yes	No	No	No	No	No	No	No	No	Yes	Yes	Yes	60	81	162	1	No	Yes	Yes	Yes	Yes	Conventional PCI	No	3	0	3
Male	61	STEMI ant	4.5	60	LAD	No	No	No	Radial	2508	1072	1	20	58	1.68	20.55	No	Yes	No	No	Yes	No	Yes	No	No	Yes	No	Yes	No	65	98	120	1	No	Yes	Yes	Yes	No	Conventional PCI	No	3	1	3
Male	51	STEMI inf	0	27	RCA	No	No	No	Radial	2506	2506	0	65	87	1.7	30.1	Yes	Yes	No	No	No	No	No	Yes	No	Yes	Yes	Yes	Yes	83	72	120	1	No	Yes	No	No	No	Conventional PCI	No	1	0	3
Male	74	STEMI ant	1	60	D.IM	No	No	No	Radial	2505	2505	0	60	76	1.7	26.3	No	No	No	No	No	No	No	No	No	No	No	Yes	No	95	87	160	1	No	Yes	Yes	Yes	Yes	Conventional PCI	No	2	0	2
Male	60	STEMI inf	0	26	RCA	No	Yes	Yes	Femoral	2505	9	1	20	72	1.72	24.34	Yes	Yes	Yes	No	No	No	No	Yes	No	No	No	Yes	Yes	151	83	95	4	No	Yes	No	No	No	Thrombus Aspiration	No	2	0	2
Male	63	STEMI inf	2	29	LCX	No	No	No	Femoral	2504	2504	0	47	68	1.78	21.46	No	No	No	No	No	No	No	No	No	Yes	No	Yes	Yes	74	58	115	1	Yes	Yes	Yes	No	No	Conventional PCI	Yes	3	1	3
Male	64	STEMI ant	12	41	LAD	No	No	No	Radial	2504	2504	0	57	78	1.72	26.37	No	No	No	No	No	No	No	No	No	Yes	No	No	No	79	59	120	1	No	No	No	No	Yes	Conventional PCI	No	1	0	3
Male	60	STEMI ant	3	68	LAD	No	No	No	Radial	2503	2503	0	42	96	1.88	27.16	Yes	Yes	No	No	No	No	No	No	No	Yes	Yes	Yes	Yes	76	79	120	1	No	Yes	Yes	Yes	Yes	Thrombus Aspiration	No	1	0	3
Female	62	STEMI inf	2	31	RCA	No	No	No	Radial	2501	2501	0	60	50	1.56	20.55	No	Yes	No	No	No	No	No	No	No	Yes	Yes	Yes	Yes	27	80	140	1	No	Yes	Yes	No	Yes	Conventional PCI	No	1	1	3
Male	70	STEMI ant	2	48	LAD	No	No	No	Radial	2500	2500	0	38	80	1.68	28.34	No	Yes	No	No	No	No	No	No	No	No	No	Yes	No	125	76	100	1	No	Yes	No	Yes	Yes	Thrombus Aspiration	No	1	0	3
Male	44	STEMI inf	4.5	35	RCA	No	No	No	Radial	2500	2500	0	60	100	1.84	29.54	No	Yes	No	Yes	No	No	No	No	No	Yes	No	Yes	Yes	74	54	106	1	No	Yes	Yes	No	Yes	Thrombus Aspiration	No	1	0	3
Male	64	STEMI inf	5	34	LCX	No	No	No	Radial	2499	2006	1	44	70	1.73	23.39	No	Yes	No	No	No	No	No	No	No	No	Yes	Yes	Yes	99	94	100	1	No	Yes	Yes	No	Yes	Conventional PCI	No	1	0	3
Female	56	STEMI inf	2	30	RCA	No	No	No	Radial	2498	2498	0	54	100	1.58	40.06	No	Yes	No	No	No	No	No	No	No	No	Yes	Yes	Yes	89	77	180	1	No	Yes	Yes	No	Yes	Conventional PCI	No	2	1	3
Male	55	STEMI inf	2	44	RCA	No	No	Yes	Radial	2496	2496	0	60	65	1.78	20.52	No	No	No	No	No	No	No	No	No	No	No	No	No	78	80	87	1	Yes	No	Yes	No	Yes	Conventional PCI	No	1	1	2
Female	76	STEMI ant	9.5	26	LAD	No	No	No	Radial	2488	569	1	55	51	1.6	19.92	Yes	Yes	No	No	No	No	No	No	No	Yes	No	Yes	Yes	104	71	180	1	No	Yes	Yes	Yes	Yes	Conventional PCI	No	2	1	3
Male	51	STEMI ant	1	67	LAD	No	No	No	Radial	2488	2488	0	60	83	1.82	25.06	No	No	No	No	No	No	No	No	No	No	No	No	No	80	70	125	1	No	Yes	Yes	No	Yes	Conventional PCI	No	1	1	3
Female	53	STEMI inf	1	31	RCA	No	No	No	Radial	2485	2485	0	55	65	1.57	26.37	No	No	No	No	No	No	No	No	No	Yes	No	Yes	No	66	85	148	1	No	No	Yes	Yes	Yes	Thrombus Aspiration	No	1	0	3
Female	57	STEMI inf	2	42	RCA	No	No	No	Radial	2481	548	1	58	86	1.72	29.07	No	Yes	No	No	Yes	No	No	No	No	Yes	No	Yes	Yes	63	68	160	1	No	Yes	Yes	Yes	Yes	Thrombus Aspiration	No	1	0	3
Male	57	STEMI inf	5	80	RCA	No	No	No	Radial	2481	2481	0	60	100	1.73	33.41	No	Yes	No	No	No	No	No	Yes	No	No	No	Yes	Yes	87	64	130	1	No	Yes	Yes	No	Yes	Thrombus Aspiration	No	3	0	3
Female	45	STEMI inf	3.5	26	RCA	No	No	No	Radial	2477	2477	0	60	58	1.58	23.23	No	No	No	No	No	No	No	No	No	Yes	No	Yes	No	67	86	160	1	No	Yes	Yes	Yes	Yes	Thrombus Aspiration	No	1	0	3
Female	84	STEMI inf	5	38	RCA	No	Yes	Yes	Femoral	2477	1	1	40	75	1.6	29.3	No	Yes	No	No	No	No	No	No	No	No	No	No	No	119	52	80	4	No	Yes	Yes	No	Yes	Thrombus Aspiration	No	3	0	2
Male	52	STEMI ant	8	32	LM.MV	No	No	No	Radial	2477	2477	0	48	90	1.78	28.41	No	Yes	No	No	No	No	No	Yes	No	Yes	Yes	Yes	Yes	80	76	173	1	No	Yes	Yes	Yes	Yes	Conventional PCI	No	2	3	3
Female	50	STEMI inf	2	25	RCA	No	No	No	Radial	2476	2476	0	50	123	1.68	43.58	No	Yes	No	No	No	No	No	No	No	Yes	No	Yes	Yes	79	88	134	1	No	Yes	Yes	No	Yes	Thrombus Aspiration	No	1	3	3
Female	89	STEMI ant	9.5	68	LM.MV	No	No	No	Radial	2473	23	1	29	56	1.56	23.01	No	Yes	No	No	No	No	No	No	No	No	Yes	Yes	Yes	95	70	140	1	No	Yes	Yes	No	Yes	Thrombus Aspiration	No	2	0	3
Female	55	STEMI ant	4	58	LAD	No	No	No	Radial	2473	2473	0	39	70	1.64	26.03	No	No	No	No	No	No	No	No	No	No	No	Yes	Yes	64	73	160	1	No	Yes	Yes	Yes	Yes	Thrombus Aspiration	No	2	0	3
Male	58	STEMI inf	6	58	RCA	No	No	No	Radial	2471	2471	0	58	110	1.75	35.92	No	No	No	No	No	No	No	No	No	No	Yes	Yes	Yes	145	57	100	1	No	Yes	Yes	No	Yes	Thrombus Aspiration	No	1	0	3
Male	72	STEMI ant	2	67	LM.MV	No	Yes	Yes	Radial	2471	2471	0	30	82	1.7	28.37	No	No	Yes	No	No	No	No	No	No	No	Yes	Yes	Yes	139	62	70	3	No	Yes	Yes	Yes	Yes	Thrombus Aspiration	No	3	1	3
Male	49	STEMI inf	6	72	RCA	No	No	No	Radial	2468	2468	0	65	78	1.72	26.37	No	No	No	No	No	No	No	No	No	No	No	Yes	No	76	90	106	1	No	No	No	No	Yes	Thrombus Aspiration	No	1	0	3
Male	71	STEMI inf	2.5	39	RCA	No	No	No	Radial	2467	2467	0	43	78	1.7	26.99	No	Yes	No	No	No	No	No	No	Yes	No	No	Yes	No	65	83	130	1	No	Yes	Yes	Yes	Yes	Conventional PCI	No	2	2	3
Female	88	STEMI ant	4.5	99	LAD	No	Yes	Yes	Radial	2467	6	1	38	50	1.5	22.22	No	No	No	No	No	Yes	No	No	No	No	Yes	Yes	Yes	174	75	100	4	No	Yes	Yes	Yes	Yes	Conventional PCI	No	3	1	2
Male	43	STEMI ant	1	25	LAD	No	No	Yes	Radial	2466	1289	1	57	70	1.78	22.09	No	No	No	No	No	No	No	No	No	No	No	No	No	57	73	120	1	Yes	No	No	No	No	Conventional PCI	No	1	1	3
Male	69	STEMI inf	2.5	46	RCA	No	No	No	Radial	2466	1017	1	38	110	1.78	34.72	No	Yes	No	No	No	No	No	Yes	No	No	Yes	Yes	Yes	73	100	155	1	No	Yes	No	No	No	Conventional PCI	No	3	3	3
Male	58	STEMI inf	2.5	30	RCA	No	No	No	Radial	2465	1134	1	55	65	1.7	22.49	No	No	No	No	No	No	No	No	No	Yes	No	No	No	60	60	171	1	No	Yes	Yes	No	Yes	Thrombus Aspiration	No	1	0	3
Male	38	STEMI ant	1.5	35	LM.MV	No	Yes	Yes	Radial	2460	0	1	39	77	1.75	25.14	No	Yes	No	No	No	No	No	No	No	No	No	No	No	92	60	60	4	No	Yes	Yes	Yes	Yes	Conventional PCI	No	3	0	2
Female	53	STEMI inf	4.5	30	LCX	No	No	No	Radial	2459	2459	0	58	73	1.62	27.82	No	Yes	No	No	No	No	No	No	No	Yes	Yes	No	Yes	64	57	172	1	No	Yes	Yes	No	Yes	Thrombus Aspiration	No	1	0	3
Male	58	STEMI ant	0.5	73	LAD	No	No	No	Radial	2459	2459	0	61	75	1.72	25.35	No	Yes	No	No	No	No	No	No	No	No	No	Yes	Yes	62	72	120	1	No	Yes	Yes	Yes	Yes	Thrombus Aspiration	No	1	1	3
Male	66	STEMI ant	2	18	LAD	No	No	No	Radial	2459	2459	0	50	80	1.75	26.12	No	Yes	No	No	No	No	No	No	No	Yes	No	Yes	Yes	85	65	160	1	No	No	No	No	Yes	Thrombus Aspiration	No	1	0	3
Male	56	STEMI inf	1.5	28	LCX	No	No	No	Radial	2459	2459	0	49	88	1.72	29.75	No	Yes	No	No	No	No	No	No	No	No	No	Yes	No	117	66	160	2	Yes	Yes	Yes	Yes	Yes	Conventional PCI	No	3	0	3
Male	62	STEMI ant	2	76	LAD	No	No	No	Radial	2458	2458	0	55	105	1.7	36.33	No	No	No	No	No	No	No	No	No	No	No	Yes	Yes	79	53	133	1	No	Yes	Yes	Yes	No	Conventional PCI	No	3	3	3
Male	70	STEMI ant	2.5	80	LM.MV	No	No	No	Radial	2453	2022	1	35	64	1.7	22.15	Yes	Yes	No	No	Yes	No	No	Yes	No	Yes	No	Yes	Yes	140	68	120	1	No	Yes	Yes	Yes	Yes	Thrombus Aspiration	No	2	2	3
Male	47	STEMI ant	7	85	LAD	No	No	No	Radial	2452	113	1	60	90	1.7	31.14	No	Yes	No	No	No	No	No	No	No	Yes	No	Yes	No	70	67	151	1	No	Yes	Yes	No	Yes	Conventional PCI	No	1	0	3
Male	60	STEMI inf	0.5	35	RCA	No	No	No	Radial	2451	371	1	60	65	1.7	22.49	No	No	No	No	No	No	No	No	No	Yes	No	No	No	57	48	120	1	Yes	No	No	No	Yes	Thrombus Aspiration	No	1	0	3
Male	57	STEMI inf	2	35	RCA	No	No	No	Radial	2449	2449	0	60	92	1.72	31.1	No	Yes	No	No	No	No	No	No	No	No	No	Yes	Yes	87	84	189	1	No	Yes	No	No	Yes	Conventional PCI	No	1	2	3
Female	79	STEMI ant	3	37	LAD	No	No	No	Radial	2446	46	1	25	68	1.58	27.24	No	No	Yes	No	No	No	No	No	No	No	No	Yes	No	67	75	122	1	No	Yes	Yes	No	Yes	Thrombus Aspiration	No	2	0	3
Male	80	STEMI ant	1.5	130	LM.MV	No	Yes	No	Radial	2444	2366	1	38	70	1.7	24.22	Yes	Yes	No	No	Yes	No	No	No	No	No	Yes	Yes	Yes	87	100	180	3	No	Yes	No	No	Yes	Conventional PCI	No	3	1	3
Male	54	STEMI inf	1.5	22	RCA	No	No	No	Radial	2443	2043	1	50	82	1.76	26.47	No	Yes	No	No	No	No	No	No	No	No	Yes	Yes	Yes	62	120	110	1	No	Yes	Yes	Yes	Yes	Conventional PCI	No	3	1	3
Male	66	STEMI inf	2	58	Graft	No	No	No	Radial	2442	2216	1	45	95	1.74	31.38	No	Yes	No	No	No	No	No	No	Yes	Yes	No	Yes	Yes	179	95	180	2	No	Yes	Yes	Yes	Yes	Thrombus Aspiration	No	3	2	3
Male	59	STEMI ant	8	100	LM.MV	No	No	No	Radial	2440	2440	0	40	84	1.7	29.07	Yes	Yes	No	No	No	No	Yes	No	No	No	No	Yes	Yes	71	83	146	1	No	Yes	No	No	Yes	Conventional PCI	No	3	0	3
Male	75	STEMI misc	9	147	LCX	No	No	No	Radial	2437	2437	0	50	65	1.73	21.72	No	Yes	No	No	No	No	No	No	No	No	No	Yes	No	87	70	110	1	No	Yes	Yes	No	Yes	Conventional PCI	No	3	0	3
Female	39	STEMI ant	1	63	LAD	No	No	No	Radial	2437	2437	0	40	68	1.8	20.99	No	No	No	No	No	No	No	No	No	Yes	No	No	No	94	73	110	1	No	Yes	Yes	No	Yes	Thrombus Aspiration	No	1	2	3
Male	50	STEMI inf	1	55	RCA	No	No	No	Radial	2436	2436	0	60	120	1.7	41.52	Yes	Yes	No	No	No	No	No	Yes	No	Yes	Yes	Yes	Yes	127	70	137	2	No	Yes	Yes	Yes	Yes	Conventional PCI	No	1	0	3
Male	62	STEMI ant	0.5	65	LAD	No	No	No	Radial	2436	2436	0	40	74	1.72	25.01	No	Yes	No	No	No	No	No	No	No	Yes	No	No	Yes	90	60	90	2	No	Yes	No	Yes	Yes	Thrombus Aspiration	No	1	0	3
Male	58	STEMI ant	5	140	LM.MV	No	No	No	Radial	2436	13	1	23	55	1.72	18.59	No	Yes	No	No	No	No	Yes	No	No	No	No	No	No	72	99	101	1	Yes	Yes	Yes	No	Yes	Conventional PCI	No	3	0	3
Male	47	STEMI inf	10	24	RCA	No	No	Yes	Radial	2432	52	1	46	65	1.68	23.03	No	Yes	No	No	No	No	No	No	No	No	No	Yes	Yes	94	74	118	3	Yes	No	No	No	Yes	Thrombus Aspiration	No	1	0	3
Male	67	STEMI misc	7	39	LCX	No	No	No	Radial	2430	2430	0	49	102	1.75	33.31	No	Yes	No	Yes	No	No	No	No	No	No	No	Yes	Yes	65	60	140	1	No	Yes	Yes	No	Yes	Conventional PCI	No	3	0	3
Male	57	STEMI inf	3	44	LM.MV	No	No	No	Radial	2429	2429	0	51	73	1.75	23.84	No	Yes	No	No	No	No	No	No	No	Yes	No	No	No	74	98	120	2	Yes	No	Yes	No	Yes	Thrombus Aspiration	No	2	0	3
Male	46	STEMI inf	4	77	RCA	No	No	No	Radial	2426	1767	1	60	65	1.7	22.49	No	Yes	No	Yes	No	No	No	No	No	Yes	No	Yes	Yes	32	75	160	1	No	No	No	No	Yes	Thrombus Aspiration	No	1	0	3
Male	74	STEMI ant	1	31	LAD	No	No	No	Radial	2426	2426	0	50	90	1.7	31.14	Yes	Yes	No	No	No	No	No	Yes	No	No	Yes	Yes	Yes	65	65	90	1	No	Yes	No	No	Yes	Thrombus Aspiration	No	2	1	3
Male	66	STEMI ant	1	30	LAD	No	No	No	Radial	2425	2425	0	45	66	1.72	22.31	No	Yes	No	Yes	No	No	No	No	No	No	No	Yes	Yes	58	75	110	1	No	Yes	No	No	Yes	Conventional PCI	No	3	1	3
Male	72	STEMI ant	6	47	LAD	No	No	No	Radial	2423	2183	1	21	80	1.7	27.68	No	No	No	No	No	No	No	No	No	Yes	No	Yes	Yes	80	98	125	1	No	Yes	Yes	No	Yes	Conventional PCI	No	1	1	3
Female	63	STEMI misc	8	90	LM.MV	No	No	No	Radial	2423	2423	0	60	76	1.75	24.82	No	Yes	No	No	No	No	No	No	No	No	No	Yes	No	51	80	130	1	No	Yes	Yes	No	No	Thrombus Aspiration	No	2	0	3
Male	60	STEMI ant	4	88	LAD	No	No	No	Radial	2421	2421	0	53	93	1.8	28.7	No	Yes	No	No	No	No	Yes	No	No	Yes	No	Yes	Yes	73	90	136	1	No	Yes	Yes	No	Yes	Thrombus Aspiration	No	2	1	3
Male	68	STEMI inf	3	32	RCA	No	No	No	Radial	2421	2421	0	65	90	1.72	30.42	No	No	No	No	No	No	No	No	No	No	No	Yes	No	82	80	129	1	No	Yes	Yes	No	Yes	Thrombus Aspiration	No	1	1	3
Male	62	STEMI inf	2	26	RCA	No	No	No	Radial	2420	2420	0	50	118	1.8	36.42	No	No	No	No	No	No	No	No	No	Yes	No	No	Yes	77	60	110	1	No	Yes	Yes	No	Yes	Thrombus Aspiration	No	3	0	3
Male	66	STEMI inf	7	107	RCA	No	No	No	Radial	2419	2419	0	57	92	1.8	28.4	No	Yes	No	No	No	No	No	No	No	No	Yes	No	No	76	55	130	1	No	Yes	Yes	No	Yes	Thrombus Aspiration	No	2	0	3
Male	63	STEMI ant	1.5	31	LAD	No	No	No	Radial	2417	2372	1	44	100	1.76	32.28	No	No	No	No	No	No	No	No	No	Yes	No	Yes	No	69	82	145	1	No	Yes	Yes	No	Yes	Thrombus Aspiration	No	3	1	3
Male	71	STEMI ant	2	150	LM.MV	No	No	Yes	Femoral	2416	1	1	35	70	1.76	22.6	No	No	No	Yes	No	No	No	No	No	No	No	Yes	No	76	103	140	1	No	Yes	Yes	No	Yes	Conventional PCI	No	3	0	3
Male	72	STEMI misc	3.5	175	RCA	Yes	No	No	Radial	2421	2340	1	40	95	1.82	28.68	Yes	Yes	No	No	No	No	No	No	No	No	No	Yes	Yes	80	90	130	1	No	Yes	Yes	No	No	Conventional PCI	No	3	0	0
Male	77	STEMI ant	2	37	LAD	No	No	No	Radial	2415	2415	0	62	66	1.63	24.84	No	No	No	No	No	No	Yes	No	No	No	No	Yes	No	72	113	180	1	No	Yes	Yes	No	No	Conventional PCI	No	2	1	3
Male	60	STEMI inf	3	34	RCA	No	No	No	Radial	2415	2415	0	54	84	1.73	28.07	No	No	No	No	No	No	No	No	No	Yes	No	Yes	No	105	60	110	1	No	Yes	Yes	Yes	Yes	Thrombus Aspiration	No	1	0	2
Female	82	STEMI inf	5	232	LCX	No	No	Yes	Radial	2412	5	1	35	61	1.61	23.53	No	Yes	No	No	No	No	No	Yes	No	No	No	Yes	Yes	106	70	69	4	Yes	Yes	Yes	No	No	Thrombus Aspiration	No	3	0	3
Male	82	STEMI inf	1	107	LM.MV	No	No	No	Radial	2412	711	1	28	80	1.68	28.34	Yes	No	No	No	No	No	No	No	No	No	No	No	No	107	75	120	1	No	Yes	No	No	Yes	Conventional PCI	No	3	1	3
Female	57	STEMI ant	6	30	LAD	No	No	No	Radial	2412	2	1	43	70	1.68	24.8	No	No	No	No	Yes	No	Yes	No	No	Yes	Yes	Yes	No	152	116	100	1	No	Yes	Yes	No	Yes	Conventional PCI	No	2	0	3
Male	79	STEMI misc	2	66	LCX	No	No	Yes	Radial	2410	1030	1	40	76	1.72	25.69	Yes	Yes	No	No	No	No	No	Yes	No	No	No	Yes	No	213	83	120	1	No	Yes	No	No	Yes	Thrombus Aspiration	No	2	0	3
Female	51	STEMI inf	2.5	90	RCA	No	Yes	Yes	Femoral	2409	1	1	45	80	1.65	29.38	No	No	No	No	No	No	No	No	No	No	No	No	No	134	92	70	4	Yes	No	No	No	Yes	Thrombus Aspiration	No	1	0	1
Male	55	STEMI ant	6	34	LAD	No	No	No	Radial	2409	2409	0	55	73	1.78	23.04	No	No	No	No	No	No	No	No	No	Yes	No	No	No	71	75	130	1	No	Yes	Yes	Yes	Yes	Thrombus Aspiration	No	1	2	3
Male	58	STEMI inf	8	33	RCA	No	No	No	Radial	2408	2408	0	50	81	1.68	28.7	No	No	No	No	No	No	No	No	No	No	No	No	No	72	90	140	1	No	Yes	Yes	No	Yes	Thrombus Aspiration	No	2	2	3
Female	71	STEMI ant	3	34	LAD	No	No	No	Radial	2404	2404	0	38	70	1.7	24.22	No	No	No	No	No	No	No	No	No	No	No	Yes	No	74	80	160	1	No	Yes	Yes	Yes	Yes	Thrombus Aspiration	No	1	2	3
Male	49	STEMI inf	2	98	RCA	No	No	No	Radial	2404	2404	0	55	78	1.63	29.36	No	No	No	No	No	No	No	No	No	Yes	Yes	Yes	No	88	88	130	1	No	Yes	Yes	Yes	Yes	Thrombus Aspiration	No	1	0	3
Female	62	STEMI inf	9.5	47	RCA	No	No	No	Radial	2398	2103	1	55	95	1.6	37.11	No	No	No	No	No	No	No	No	No	Yes	No	No	Yes	74	110	133	2	No	Yes	Yes	Yes	Yes	Conventional PCI	No	3	0	3
Female	56	STEMI ant	1.5	70	LAD	No	No	No	Radial	2398	2398	0	45	72	1.68	25.51	No	No	No	No	No	No	No	No	No	Yes	No	No	No	64	45	120	2	No	Yes	Yes	Yes	Yes	Thrombus Aspiration	No	1	0	3
Male	63	STEMI inf	3	46	RCA	Yes	No	No	Radial	2397	1101	1	43	77	1.64	28.63	Yes	Yes	No	No	No	No	No	Yes	Yes	No	No	Yes	Yes	93	108	142	2	No	Yes	Yes	No	Yes	Conventional PCI	No	3	0	0
Male	78	STEMI inf	2	30	RCA	No	No	No	Radial	2393	2393	0	52	90	1.8	27.78	No	No	No	No	Yes	No	No	No	No	Yes	No	Yes	No	91	68	190	1	No	Yes	Yes	Yes	Yes	Conventional PCI	No	1	0	3
Male	42	STEMI ant	1.5	25	LAD	No	No	No	Radial	2393	2393	0	59	114	1.9	31.58	No	No	No	No	No	No	No	No	No	Yes	No	No	No	68	100	160	1	No	Yes	Yes	Yes	No	Conventional PCI	No	1	2	3
Male	65	STEMI inf	1.5	27	RCA	No	No	No	Radial	2393	2384	1	40	103	1.72	34.82	No	No	No	No	No	No	No	No	No	No	Yes	Yes	Yes	149	110	110	1	No	Yes	Yes	Yes	Yes	Thrombus Aspiration	No	2	0	3
Male	57	STEMI inf	2	66	RCA	No	No	No	Radial	2389	2389	0	56	81	1.75	26.45	No	No	No	No	No	No	No	No	No	No	No	Yes	No	102	70	180	1	No	Yes	Yes	No	Yes	Conventional PCI	No	3	1	3
Female	53	STEMI inf	3	100	LM.MV	No	No	Yes	Femoral	2388	2388	0	32	78	1.65	28.65	No	Yes	No	No	No	No	No	No	No	No	Yes	No	No	74	130	110	4	No	No	Yes	Yes	Yes	Conventional PCI	No	3	0	3
Female	80	STEMI ant	1.5	102	LAD	No	No	No	Radial	2387	1924	1	34	65	1.5	28.89	No	No	No	No	No	No	No	No	No	No	No	Yes	No	74	75	130	1	No	Yes	Yes	Yes	Yes	Thrombus Aspiration	No	1	0	3
Female	64	STEMI inf	2	26	RCA	No	No	No	Radial	2387	2387	0	60	68	1.57	27.59	Yes	No	No	No	No	No	No	Yes	No	No	No	No	No	83	50	100	2	No	Yes	Yes	Yes	Yes	Thrombus Aspiration	No	1	0	3
Female	47	STEMI ant	3	25	LM.MV	No	Yes	Yes	Radial	2386	2386	0	31	78	1.65	28.65	No	No	No	No	No	No	No	No	No	No	No	No	No	102	110	83	4	No	No	No	No	Yes	Thrombus Aspiration	No	2	0	3
Female	81	STEMI ant	4	56	LAD	No	No	No	Radial	2382	2296	1	46	75	1.68	26.57	No	No	No	No	No	No	Yes	No	No	Yes	No	Yes	No	63	120	110	1	No	Yes	Yes	Yes	Yes	Thrombus Aspiration	No	2	0	3
Male	49	STEMI ant	6	78	LM.MV	No	Yes	No	Femoral	2381	2381	0	45	110	1.79	34.33	No	No	No	No	No	No	No	No	No	Yes	No	No	No	45	70	120	2	No	Yes	Yes	Yes	Yes	Conventional PCI	Yes	3	2	3
Female	76	STEMI misc	3	84	D.IM	No	No	No	Radial	2381	861	1	65	54	1.68	19.13	No	No	No	No	No	No	No	No	No	Yes	No	Yes	No	116	110	130	1	No	Yes	No	No	No	Conventional PCI	No	1	0	3
Male	50	STEMI inf	2	16	RCA	No	No	No	Radial	2380	2380	0	53	90	1.72	30.42	No	No	No	No	No	No	No	No	No	Yes	No	Yes	No	79	60	130	1	No	Yes	Yes	No	Yes	Conventional PCI	No	3	1	3
Male	70	STEMI ant	6.5	82	LAD	No	No	No	Radial	2377	2377	0	55	60	1.62	22.86	No	No	No	No	No	No	No	No	No	No	No	No	No	82	68	144	1	No	Yes	No	No	No	Conventional PCI	No	1	2	3
Male	36	STEMI inf	3	33	LCX	Yes	No	No	Radial	2376	2376	0	56	102	1.78	32.19	No	No	No	No	No	No	No	No	No	Yes	No	No	No	70	78	160	1	No	Yes	Yes	Yes	Yes	Thrombus Aspiration	No	1	0	2
Male	57	STEMI inf	2	69	RCA	No	No	No	Radial	2376	2376	0	50	70	1.68	24.8	No	No	No	No	No	No	No	No	No	Yes	No	Yes	No	80	65	114	1	No	Yes	No	Yes	Yes	Thrombus Aspiration	No	2	0	2
Female	57	STEMI ant	3	36	LAD	No	No	No	Radial	2375	2375	0	45	65	1.7	22.49	No	No	No	No	No	No	No	No	No	Yes	No	Yes	Yes	66	75	120	1	No	Yes	Yes	Yes	Yes	Conventional PCI	No	3	2	3
Male	66	STEMI inf	3	25	RCA	No	No	Yes	Radial	2375	1	1	50	90	1.9	24.93	No	No	No	No	No	No	No	No	No	No	No	No	No	92	104	80	1	No	Yes	Yes	Yes	Yes	Conventional PCI	No	1	0	3
Male	49	STEMI ant	3	70	LAD	No	No	No	Radial	2370	2370	0	50	122	1.85	35.65	No	No	No	No	No	No	No	No	No	No	No	No	No	88	85	160	1	No	Yes	Yes	No	Yes	Thrombus Aspiration	No	1	0	3
Male	70	STEMI misc	5	36	LCX	No	No	No	Radial	2370	45	1	20	90	1.8	27.78	No	Yes	No	No	No	No	No	Yes	No	Yes	Yes	Yes	Yes	82	86	120	2	No	Yes	Yes	No	No	Conventional PCI	No	3	1	3
Female	59	STEMI inf	1	25	RCA	No	No	No	Radial	2369	2369	0	49	86	1.68	30.47	No	No	No	No	Yes	No	No	No	No	Yes	No	Yes	No	101	86	100	1	No	Yes	No	No	Yes	Thrombus Aspiration	No	1	0	3
Male	71	STEMI misc	3	63	LCX	No	No	No	Radial	2369	44	1	24	56	1.72	18.93	No	No	No	No	No	No	No	No	No	Yes	No	Yes	No	78	85	100	2	No	Yes	Yes	No	Yes	Conventional PCI	No	2	1	3
Male	58	STEMI inf	1.5	34	RCA	No	No	No	Radial	2369	2369	0	44	70	1.7	24.22	No	No	No	No	Yes	No	No	No	No	Yes	Yes	Yes	No	61	76	165	1	No	Yes	Yes	No	Yes	Thrombus Aspiration	No	2	0	3
Female	60	STEMI inf	3.5	35	RCA	No	No	No	Radial	2366	2366	0	57	65	1.6	25.39	No	No	No	No	No	Yes	No	No	No	Yes	No	Yes	No	171	95	120	1	No	Yes	Yes	Yes	Yes	Thrombus Aspiration	No	3	1	3
Male	80	STEMI inf	4	30	RCA	No	No	No	Radial	2366	1574	1	51	80	1.8	24.69	No	No	No	Yes	No	Yes	No	No	No	No	No	No	No	472	80	100	1	No	Yes	Yes	No	Yes	Thrombus Aspiration	No	1	0	3
Male	38	STEMI ant	7	57	LAD	No	No	No	Radial	2365	2365	0	45	90	1.87	25.74	No	No	No	No	No	No	No	No	No	Yes	No	No	No	63	90	120	1	No	Yes	Yes	Yes	Yes	Thrombus Aspiration	No	1	1	3
Female	69	STEMI ant	3	32	LM.MV	No	No	No	Femoral	2365	2365	0	60	66	1.68	23.38	No	No	No	No	No	No	No	No	No	No	No	Yes	No	60	132	120	1	No	Yes	Yes	Yes	Yes	Thrombus Aspiration	Yes	2	0	3
Male	52	STEMI inf	5	26	RCA	No	No	No	Radial	2365	2365	0	55	52	1.55	21.64	No	No	No	No	No	No	No	No	No	No	No	No	No	86	90	130	1	No	No	No	No	Yes	Thrombus Aspiration	No	1	0	3
Female	57	STEMI ant	11	28	LAD	No	No	No	Radial	2364	1061	1	36	85	1.77	27.13	No	No	No	No	No	No	No	No	No	Yes	No	No	No	78	112	118	1	No	Yes	Yes	Yes	Yes	Thrombus Aspiration	No	1	0	3
Male	70	STEMI misc	1.5	33	Graft	No	No	No	Radial	2362	753	1	45	72	1.67	25.82	Yes	Yes	No	No	No	No	No	No	Yes	No	No	Yes	No	88	85	150	1	No	Yes	Yes	No	No	Conventional PCI	No	3	1	3
Male	63	STEMI ant	3	72	LM.MV	No	Yes	Yes	Radial	2359	13	1	27	48	1.52	20.78	No	No	No	No	Yes	No	No	No	No	No	No	No	No	66	93	115	1	No	Yes	Yes	No	Yes	Thrombus Aspiration	No	1	0	3
Male	49	STEMI ant	0.75	30	LCX	No	No	No	Radial	2353	2353	0	51	80	1.7	27.68	Yes	Yes	Yes	No	Yes	No	No	Yes	No	Yes	No	No	No	70	100	120	1	No	Yes	Yes	No	Yes	Conventional PCI	No	3	2	3
Male	52	STEMI ant	3.5	28	LAD	No	No	No	Radial	2352	2352	0	49	74	1.67	26.53	No	No	No	No	No	No	No	No	No	No	No	No	No	63	91	140	1	No	Yes	Yes	No	Yes	Thrombus Aspiration	No	3	0	3
Male	82	STEMI inf	2	100	RCA	No	No	No	Radial	2352	2352	0	48	83	1.65	30.49	Yes	Yes	No	No	No	No	No	Yes	No	No	No	Yes	Yes	154	60	100	1	No	Yes	Yes	Yes	Yes	Conventional PCI	No	2	2	3
Male	51	STEMI inf	2	23	RCA	No	No	No	Radial	2348	2348	0	54	65	1.75	21.22	No	No	No	No	No	No	No	No	No	Yes	No	No	No	57	80	108	1	No	Yes	Yes	Yes	Yes	Thrombus Aspiration	No	1	0	3
Male	68	STEMI inf	3.5	31	RCA	No	No	No	Radial	2348	1297	1	65	75	1.8	23.15	Yes	Yes	No	Yes	No	No	No	No	No	No	No	Yes	No	63	85	140	2	No	Yes	Yes	No	Yes	Thrombus Aspiration	No	3	0	3
Female	47	STEMI inf	4	65	RCA	No	No	No	Radial	2348	2348	0	60	60	1.64	22.31	No	No	No	No	No	No	No	No	No	No	No	Yes	No	56	75	140	1	No	Yes	Yes	Yes	Yes	Thrombus Aspiration	No	1	0	3
Female	50	STEMI inf	7	41	LM.MV	No	Yes	No	Radial	2347	2347	0	24	46	1.58	18.43	No	No	No	No	No	No	Yes	No	No	Yes	No	No	No	68	145	100	3	No	Yes	Yes	No	Yes	Thrombus Aspiration	No	3	0	3
Male	55	STEMI inf	1	75	RCA	No	No	No	Femoral	2346	2346	0	50	67	1.64	24.91	No	No	No	No	No	No	No	No	No	Yes	No	No	No	70	50	160	1	No	No	No	No	Yes	Thrombus Aspiration	No	2	1	3
Female	76	STEMI inf	2	95	RCA	No	No	No	Femoral	2346	2346	0	43	70	1.55	29.14	No	Yes	No	No	No	No	No	No	No	No	No	Yes	No	165	58	121	2	No	No	Yes	No	No	Conventional PCI	Yes	2	3	3
Male	70	STEMI inf	2.5	106	LCX	No	No	No	Radial	2342	2342	0	50	105	1.72	35.49	Yes	Yes	No	No	No	No	No	No	No	No	No	Yes	No	103	60	185	2	No	Yes	Yes	Yes	Yes	Conventional PCI	No	3	3	3
Female	57	STEMI inf	2	44	RCA	No	No	No	Radial	2342	480	1	50	75	1.6	29.3	No	No	No	No	No	No	No	No	No	Yes	No	No	No	60	72	120	1	No	No	No	No	Yes	Conventional PCI	No	1	0	3
Male	45	STEMI inf	0.5	40	LM.MV	No	No	No	Radial	2342	2342	0	54	75	1.7	25.95	No	No	No	No	No	No	No	No	No	No	Yes	No	No	92	80	110	1	No	Yes	Yes	Yes	Yes	Conventional PCI	No	3	3	3
Male	56	STEMI inf	3	30	RCA	No	No	No	Radial	2341	2341	0	60	62	1.7	21.45	No	No	No	No	No	No	No	No	No	Yes	No	Yes	No	90	50	180	2	No	Yes	Yes	Yes	Yes	Thrombus Aspiration	No	3	0	3
Male	50	STEMI inf	2	62	RCA	No	No	No	Radial	2341	2341	0	48	73	1.6	28.52	No	No	No	No	No	No	No	No	No	Yes	No	No	No	78	110	140	1	No	Yes	Yes	No	Yes	Thrombus Aspiration	No	1	3	3
Female	39	STEMI ant	3	103	LAD	No	Yes	Yes	Femoral	2340	2340	0	29	62	1.55	25.81	No	No	No	No	No	No	No	No	No	Yes	No	Yes	No	122	106	83	4	Yes	Yes	Yes	No	No	Conventional PCI	No	1	0	3
Female	73	STEMI ant	4	20	LAD	No	No	No	Radial	2337	2337	0	65	65	1.65	23.88	No	No	No	No	No	No	No	No	No	Yes	No	Yes	No	126	95	140	1	No	Yes	Yes	Yes	Yes	Thrombus Aspiration	No	3	0	3
Male	54	STEMI ant	4	12	LAD	No	No	No	Radial	2337	544	1	45	75	1.68	26.57	No	No	No	No	No	No	No	No	No	No	No	Yes	No	70	80	110	1	No	Yes	Yes	No	Yes	Thrombus Aspiration	No	1	0	3
Male	45	STEMI ant	4	30	LAD	No	No	No	Radial	2337	2337	0	50	80	1.8	24.69	No	No	No	No	No	No	No	No	No	No	No	No	No	70	80	120	1	No	Yes	No	No	Yes	Conventional PCI	No	1	3	3
Female	70	STEMI ant	5	150	LAD	No	No	No	Radial	2337	2337	0	51	70	1.63	26.35	No	No	No	No	No	No	No	No	No	No	No	Yes	No	61	75	153	1	No	Yes	Yes	Yes	Yes	Thrombus Aspiration	No	1	0	3
Female	74	STEMI inf	10	65	RCA	No	No	Yes	Radial	2337	4	1	34	75	1.6	29.3	No	No	No	No	No	No	No	No	No	No	Yes	Yes	No	163	79	160	1	No	Yes	Yes	No	Yes	Thrombus Aspiration	No	1	0	3
Female	74	STEMI ant	2	108	LM.MV	No	No	No	Radial	2337	49	1	28	72	1.68	25.51	No	No	No	No	No	No	No	No	No	No	Yes	No	No	103	110	120	2	No	Yes	Yes	Yes	Yes	Thrombus Aspiration	No	2	0	3
Male	52	STEMI ant	2	36	LAD	No	No	No	Radial	2335	30	1	29	72	1.67	25.82	No	No	No	No	No	No	No	No	No	Yes	No	No	No	87	100	130	2	No	Yes	Yes	Yes	Yes	Thrombus Aspiration	No	2	0	3
Male	79	STEMI inf	3	75	RCA	No	No	Yes	Radial	2334	0	1	41	72	1.7	24.91	No	No	No	No	No	No	No	No	No	No	No	Yes	No	171	55	105	1	No	Yes	No	No	No	Conventional PCI	No	2	0	3
Male	49	STEMI ant	3.5	28	LM.MV	No	Yes	Yes	Radial	2331	0	1	39	102	1.81	31.13	No	No	No	No	No	No	No	No	No	Yes	No	Yes	No	154	122	42	4	No	No	Yes	Yes	Yes	Thrombus Aspiration	No	3	0	1
Male	77	STEMI ant	3.5	66	LAD	No	No	No	Radial	2331	2245	1	30	70	1.72	23.66	No	No	No	No	No	No	No	No	No	No	No	Yes	No	77	85	115	1	No	Yes	Yes	Yes	Yes	Thrombus Aspiration	No	1	1	3
Male	71	STEMI inf	10	26	RCA	No	No	No	Radial	2331	2331	0	55	94	1.75	30.69	No	No	No	No	No	No	No	No	No	No	No	No	No	84	80	140	1	No	Yes	Yes	No	Yes	Thrombus Aspiration	No	1	0	3
Male	43	STEMI misc	5.75	27	LCX	No	No	No	Radial	2331	2331	0	51	125	1.62	47.63	No	No	No	No	No	No	No	No	No	No	No	No	No	65	85	130	1	No	Yes	Yes	Yes	Yes	Thrombus Aspiration	No	3	0	3
Female	61	STEMI inf	2	90	LCX	No	No	Yes	Radial	2331	55	1	36	100	1.64	37.18	No	No	No	No	No	No	No	No	No	No	No	Yes	No	101	85	100	4	Yes	No	Yes	No	No	Conventional PCI	No	1	0	3
Male	56	STEMI ant	2	36	LAD	No	No	No	Radial	2330	2330	0	39	100	1.76	32.28	No	No	No	No	No	No	No	No	No	Yes	No	No	No	88	100	140	1	Yes	Yes	Yes	No	Yes	Thrombus Aspiration	No	1	0	3
Female	58	STEMI inf	3	27	RCA	No	No	No	Radial	2328	2328	0	65	67	1.59	26.5	No	No	No	No	No	No	No	No	No	Yes	No	Yes	No	52	63	110	1	No	No	No	No	Yes	Conventional PCI	No	2	1	3
Male	69	STEMI ant	3.5	60	LAD	No	No	No	Radial	2326	2326	0	34	70	1.7	24.22	No	Yes	No	Yes	No	No	No	No	No	No	No	Yes	No	76	76	142	1	No	Yes	Yes	No	Yes	Conventional PCI	No	3	1	3
Male	56	STEMI ant	3	30	LAD	No	No	No	Radial	2325	2325	0	50	86	1.75	28.08	No	No	No	No	No	No	No	No	No	Yes	No	Yes	No	65	75	114	1	Yes	Yes	No	Yes	Yes	Thrombus Aspiration	No	1	1	3
Female	52	STEMI inf	3	23	RCA	No	No	No	Radial	2324	2324	0	53	62	1.7	21.45	No	No	No	No	No	No	No	No	No	Yes	No	No	No	62	80	127	2	No	Yes	No	No	Yes	Thrombus Aspiration	No	1	0	3
Female	47	STEMI ant	2.5	4	LAD	No	No	No	Radial	2321	2321	0	40	45	1.58	18.03	No	Yes	No	No	No	No	Yes	No	No	Yes	No	No	No	53	85	120	1	No	Yes	Yes	No	Yes	Thrombus Aspiration	No	1	0	3
Female	79	STEMI ant	10	32	LAD	No	No	No	Radial	2321	2321	0	30	54	1.56	22.19	No	Yes	No	Yes	No	No	No	No	No	No	Yes	Yes	No	79	80	115	2	No	Yes	Yes	No	Yes	Conventional PCI	No	3	1	3
Female	73	STEMI inf	9.5	47	RCA	No	No	No	Radial	2320	2320	0	63	55	1.58	22.03	No	Yes	No	No	No	No	No	No	No	Yes	No	Yes	Yes	96	50	169	1	No	Yes	No	No	Yes	Conventional PCI	No	3	0	3
Male	28	STEMI inf	1.5	159	LM.MV	No	No	No	Radial	2314	2314	0	60	130	1.83	38.82	No	Yes	No	No	No	No	No	No	No	Yes	No	Yes	Yes	74	90	180	1	No	No	Yes	No	Yes	Thrombus Aspiration	No	2	0	3
Female	51	STEMI inf	8.5	69	RCA	No	No	No	Radial	2314	16	1	50	54	1.54	22.77	No	Yes	No	No	No	No	No	No	No	Yes	Yes	Yes	Yes	56	82	190	1	No	Yes	Yes	No	Yes	Conventional PCI	No	1	0	3
Female	57	STEMI ant	5	42	LAD	No	No	No	Radial	2312	2312	0	60	73	1.7	25.26	No	No	No	No	No	No	No	No	No	Yes	No	Yes	No	62	88	108	1	No	Yes	Yes	No	No	Conventional PCI	No	2	2	3
Male	69	STEMI inf	1.5	33	RCA	No	No	No	Radial	2311	581	1	53	73	1.74	24.11	No	Yes	No	No	No	No	No	No	No	Yes	No	No	No	69	60	80	1	No	Yes	Yes	No	Yes	Conventional PCI	No	1	0	3
Male	64	STEMI ant	9	98	LAD	No	No	No	Radial	2310	2310	0	55	61	1.76	19.69	No	No	No	No	No	No	No	No	No	Yes	No	Yes	No	84	65	126	1	No	Yes	Yes	No	Yes	Conventional PCI	No	1	3	3
Male	83	STEMI inf	2	27	RCA	No	No	No	Radial	2310	2310	0	38	75	1.65	27.55	No	Yes	No	No	No	No	No	No	No	No	No	No	No	157	75	110	1	No	Yes	Yes	Yes	Yes	Thrombus Aspiration	No	3	0	3
Male	38	STEMI ant	1.5	56	LAD	No	No	No	Radial	2309	2309	0	60	125	2.03	30.33	No	Yes	No	No	No	No	No	No	No	No	No	Yes	No	72	100	170	1	No	Yes	Yes	Yes	Yes	Thrombus Aspiration	No	1	0	3
Male	44	STEMI inf	1	19	RCA	No	No	No	Radial	2304	2304	0	60	108	1.88	30.56	No	Yes	No	No	No	No	No	No	No	Yes	No	Yes	Yes	54	85	130	1	No	Yes	No	No	Yes	Thrombus Aspiration	No	3	0	3
Male	86	STEMI inf	2	27	LM.MV	No	No	Yes	Radial	2303	643	1	45	77	1.78	24.3	No	No	No	No	No	No	No	No	No	Yes	No	Yes	No	48	96	120	2	No	Yes	No	No	Yes	Conventional PCI	No	2	0	3
Male	76	STEMI ant	3	15	LAD	No	No	No	Radial	2294	2294	0	50	90	1.7	31.14	No	Yes	No	No	No	No	No	No	No	No	No	Yes	No	95	80	135	1	No	Yes	Yes	No	Yes	Thrombus Aspiration	No	3	1	3
Male	76	STEMI inf	10.5	180	RCA	No	No	No	Radial	2290	1728	1	50	85	1.86	24.57	No	Yes	No	No	Yes	No	Yes	No	No	Yes	No	Yes	Yes	55	59	108	1	No	Yes	Yes	No	Yes	Conventional PCI	No	3	1	3
Female	74	STEMI ant	2	26	LAD	No	No	No	Radial	2290	2290	0	42	74	1.58	29.64	No	Yes	No	Yes	No	No	No	No	No	No	No	Yes	No	90	72	130	1	No	Yes	No	No	Yes	Conventional PCI	No	1	0	3
Male	58	STEMI inf	2.5	69	RCA	No	No	No	Radial	2285	2285	0	60	104	1.76	33.57	No	Yes	No	No	No	No	No	No	No	No	No	No	No	104	65	115	1	No	Yes	Yes	Yes	Yes	Conventional PCI	No	2	1	3
Male	47	STEMI ant	1	23	LAD	No	No	No	Radial	2283	2283	0	65	91	1.86	26.3	No	Yes	No	No	No	No	No	No	No	Yes	Yes	Yes	No	65	80	107	1	No	Yes	Yes	No	Yes	Thrombus Aspiration	No	2	0	3
Female	86	STEMI inf	5	58	RCA	No	No	No	Radial	2283	143	1	30	70	1.7	24.22	No	Yes	No	No	No	No	No	No	No	No	No	Yes	No	101	80	151	1	No	Yes	Yes	Yes	Yes	Conventional PCI	No	3	1	3
Male	70	STEMI ant	1	43	LAD	No	No	Yes	Radial	2282	26	1	50	80	1.7	27.68	No	No	No	No	No	No	No	No	No	No	No	No	No	93	87	101	1	Yes	No	No	No	Yes	Conventional PCI	No	2	0	3
Male	67	STEMI ant	1.75	115	LAD	No	No	No	Radial	2282	2282	0	38	62	1.67	22.23	No	No	No	No	No	No	No	No	No	Yes	No	Yes	No	69	80	110	2	Yes	Yes	Yes	Yes	Yes	Thrombus Aspiration	No	2	0	3
Male	68	STEMI inf	3.5	105	RCA	No	No	No	Radial	2282	2282	0	65	89	1.74	29.4	No	Yes	No	No	No	No	No	No	No	No	Yes	Yes	Yes	83	60	140	1	No	Yes	Yes	Yes	Yes	Thrombus Aspiration	No	1	0	3
Female	87	STEMI misc	2	51	LCX	No	No	No	Radial	2282	2282	0	53	40	1.56	16.44	No	Yes	No	Yes	No	No	No	No	No	No	No	Yes	No	85	79	135	2	No	Yes	Yes	Yes	Yes	Conventional PCI	No	1	2	3
Female	85	STEMI inf	5	55	RCA	No	No	No	Radial	2282	26	1	45	52	1.6	20.31	No	Yes	Yes	No	No	Yes	Yes	No	No	No	Yes	Yes	No	167	112	99	2	No	Yes	Yes	No	Yes	Conventional PCI	No	3	0	3
Female	70	STEMI inf	1.5	30	LCX	No	No	No	Radial	2282	243	1	48	50	1.6	19.53	No	Yes	No	No	No	No	No	No	No	Yes	No	Yes	No	69	103	120	1	Yes	Yes	Yes	Yes	Yes	Conventional PCI	No	2	1	3
Female	58	STEMI misc	1	25	LCX	No	No	No	Radial	2279	2279	0	55	75	1.5	33.33	No	Yes	No	No	No	No	Yes	No	No	Yes	No	Yes	No	48	50	140	1	No	Yes	Yes	Yes	Yes	Conventional PCI	No	3	1	3
Female	62	STEMI ant	4	73	LAD	No	No	No	Radial	2279	2279	0	40	61	1.6	23.83	No	No	No	No	No	No	Yes	Yes	No	Yes	No	Yes	No	52	100	135	1	No	Yes	Yes	Yes	Yes	Thrombus Aspiration	No	1	0	3
Male	52	STEMI inf	3	30	RCA	No	No	No	Radial	2278	2278	0	55	100	1.87	28.6	No	Yes	No	No	No	No	No	No	No	Yes	No	Yes	No	71	80	180	1	No	Yes	Yes	No	Yes	Thrombus Aspiration	No	3	0	3
Male	64	STEMI ant	2.75	71	LM.MV	No	No	Yes	Femoral	2278	8	1	24	85	1.78	26.83	No	Yes	No	No	No	No	No	Yes	No	No	Yes	Yes	No	318	100	110	3	No	Yes	Yes	No	Yes	Thrombus Aspiration	Yes	3	0	3
Male	57	STEMI ant	11	80	LAD	No	No	No	Radial	2278	2278	0	45	109	1.67	39.08	No	Yes	No	No	No	No	No	No	No	Yes	No	No	No	80	114	166	1	No	Yes	Yes	No	Yes	Conventional PCI	No	1	0	3
Male	56	STEMI misc	3	94	LM.MV	No	Yes	Yes	Femoral	2275	735	1	15	85	1.8	26.23	Yes	Yes	No	No	No	No	No	No	No	Yes	No	Yes	No	109	50	65	4	No	No	No	No	Yes	Thrombus Aspiration	No	3	0	3
Female	62	STEMI ant	4	22	LAD	No	No	No	Radial	2275	2275	0	38	52	1.55	21.64	No	No	No	No	No	No	No	No	No	Yes	No	No	No	64	80	90	1	No	Yes	Yes	Yes	Yes	Thrombus Aspiration	No	1	1	3
Male	62	STEMI inf	5	46	LM.MV	No	No	No	Radial	2272	2272	0	58	86	1.78	27.14	No	Yes	No	No	No	No	No	No	No	No	Yes	Yes	No	96	80	140	1	No	Yes	Yes	No	Yes	Conventional PCI	No	3	2	3
Male	51	STEMI inf	2.5	38	LM.MV	Yes	No	No	Radial	2271	2271	0	55	83	1.85	24.25	No	Yes	No	No	No	No	No	No	No	Yes	No	No	No	70	57	140	1	No	Yes	No	Yes	Yes	Conventional PCI	No	3	1	3
Female	78	STEMI inf	4	40	RCA	No	No	Yes	Femoral	2271	827	1	50	90	1.62	34.29	No	Yes	No	No	No	No	Yes	No	No	Yes	Yes	Yes	No	129	57	69	1	Yes	No	No	No	Yes	Thrombus Aspiration	No	3	0	3
Male	62	STEMI ant	6	67	LAD	No	No	No	Radial	2271	2271	0	48	78	1.67	27.97	No	No	No	No	No	No	No	No	No	No	No	No	No	82	75	117	2	No	Yes	No	Yes	Yes	Conventional PCI	No	1	0	3
Male	80	STEMI ant	3	40	LAD	No	No	No	Radial	2271	1853	1	38	80	1.76	25.83	No	Yes	No	No	No	No	No	No	No	No	No	No	No	120	78	100	1	No	Yes	Yes	Yes	Yes	Thrombus Aspiration	No	2	0	2
Male	79	STEMI ant	8	180	LAD	Yes	No	No	Radial	2270	14	1	40	70	1.72	23.66	Yes	Yes	No	Yes	No	No	No	No	No	No	No	Yes	No	105	73	140	2	No	Yes	No	No	No	Conventional PCI	No	3	0	3
Female	44	STEMI inf	1.5	28	RCA	No	No	No	Radial	2270	2270	0	55	86	1.6	33.59	No	Yes	No	No	No	No	No	No	No	No	No	Yes	No	64	80	120	1	No	Yes	Yes	Yes	Yes	Conventional PCI	No	2	3	3
Male	79	STEMI ant	2.5	46	LAD	No	No	No	Radial	2269	393	1	20	62	1.72	20.96	No	Yes	No	Yes	No	No	No	Yes	No	No	Yes	Yes	No	82	132	127	1	No	Yes	Yes	Yes	Yes	Thrombus Aspiration	No	3	0	3
Female	71	STEMI inf	5	60	RCA	No	No	No	Radial	2269	1866	1	60	110	1.65	40.4	No	Yes	No	No	No	No	No	No	No	No	No	Yes	No	59	62	140	1	No	Yes	No	No	Yes	Conventional PCI	No	3	0	3
Male	65	STEMI inf	3	40	RCA	No	No	No	Radial	2265	2265	0	52	67	1.63	25.22	Yes	Yes	No	No	No	No	No	Yes	No	No	No	Yes	Yes	51	90	160	1	No	Yes	Yes	No	Yes	Conventional PCI	No	3	1	3
Male	82	STEMI inf	3	35	RCA	No	No	Yes	Femoral	2265	331	1	70	55	1.8	16.98	No	Yes	No	Yes	No	No	Yes	No	No	No	No	Yes	No	96	80	135	4	Yes	No	No	No	Yes	Thrombus Aspiration	Yes	2	0	3
Female	44	STEMI inf	1.5	31	RCA	No	No	No	Radial	2265	2265	0	75	72	1.6	28.13	No	Yes	No	No	No	No	No	No	No	Yes	No	Yes	No	39	72	130	1	No	Yes	Yes	No	Yes	Conventional PCI	No	1	1	3
Male	66	STEMI ant	12	90	LAD	No	No	No	Femoral	2263	1867	1	42	97	1.76	31.31	No	Yes	No	No	No	No	No	No	No	No	No	Yes	No	106	60	121	1	No	Yes	No	No	No	Conventional PCI	Yes	2	0	3
Female	62	STEMI ant	8	60	LAD	No	Yes	Yes	Femoral	2263	2263	0	29	56	1.65	20.57	No	Yes	No	No	No	No	No	No	No	No	Yes	Yes	No	146	100	127	4	Yes	Yes	Yes	No	Yes	Thrombus Aspiration	No	1	0	3
Male	56	STEMI inf	1	81	RCA	Yes	Yes	No	Radial	2262	2262	0	24	85	1.77	27.13	No	Yes	No	No	No	No	No	No	No	No	No	No	No	110	45	90	4	No	No	Yes	Yes	Yes	Thrombus Aspiration	No	3	0	3
Male	54	STEMI ant	4.25	70	LAD	No	No	No	Radial	2259	2259	0	38	68	1.7	23.53	No	Yes	No	No	No	No	No	No	No	Yes	No	Yes	No	65	76	150	1	No	Yes	Yes	No	Yes	Conventional PCI	No	1	2	3
Male	79	STEMI ant	4.25	34	LAD	No	No	Yes	Radial	2257	1059	1	41	70	1.8	21.6	No	Yes	No	No	No	No	No	No	No	No	No	Yes	No	91	60	120	1	Yes	Yes	Yes	No	Yes	Thrombus Aspiration	No	1	0	3
Male	58	STEMI inf	2.5	108	RCA	No	No	No	Radial	2254	2254	0	48	85	1.86	24.57	No	No	No	No	Yes	No	No	No	No	Yes	No	Yes	No	84	91	140	1	No	Yes	Yes	Yes	Yes	Thrombus Aspiration	No	3	0	3
Male	56	STEMI misc	11.5	172	LCX	No	No	No	Radial	2254	2254	0	50	113	1.81	34.49	No	No	No	No	No	No	No	No	No	Yes	Yes	Yes	No	60	80	193	1	No	Yes	Yes	No	Yes	Conventional PCI	No	1	2	3
Male	45	STEMI misc	1.5	56	LCX	No	No	No	Radial	2254	2254	0	54	105	1.75	34.29	No	Yes	No	No	No	No	No	No	No	Yes	No	Yes	No	92	94	160	1	No	Yes	Yes	Yes	No	Conventional PCI	No	2	3	3
Female	65	STEMI inf	4	36	RCA	No	No	No	Radial	2253	2253	0	55	102	1.6	39.84	Yes	Yes	Yes	Yes	No	No	No	No	No	No	Yes	Yes	Yes	71	80	120	1	No	Yes	Yes	No	Yes	Conventional PCI	No	1	1	3
Male	59	STEMI inf	7	40	LCX	No	No	No	Radial	2250	764	1	44	110	1.9	30.47	No	Yes	No	Yes	No	No	No	No	No	No	No	Yes	No	61	91	155	1	No	Yes	No	No	Yes	Thrombus Aspiration	No	3	0	3
Male	44	STEMI inf	7	41	LM.MV	No	No	No	Radial	2249	2249	0	50	170	1.97	43.8	No	Yes	No	No	No	Yes	No	No	No	No	No	Yes	No	119	76	160	1	No	No	No	No	Yes	Conventional PCI	No	2	0	3
Male	67	STEMI inf	0.75	424	RCA	No	No	No	Radial	2248	2248	0	58	70	1.7	24.22	No	Yes	No	No	No	No	No	No	No	No	No	No	No	70	78	130	1	No	Yes	Yes	Yes	Yes	Conventional PCI	No	3	0	3
Male	66	STEMI inf	0.5	14	RCA	No	No	No	Radial	2247	2247	0	53	106	1.8	32.72	Yes	Yes	No	No	No	No	Yes	Yes	No	No	No	Yes	No	75	100	153	1	No	Yes	Yes	No	No	Thrombus Aspiration	No	2	0	3
Female	47	STEMI inf	2	25	RCA	No	No	No	Femoral	2247	2247	0	60	70	1.64	26.03	No	Yes	No	No	No	No	No	No	No	Yes	No	Yes	No	57	70	123	1	No	Yes	Yes	No	Yes	Conventional PCI	No	1	1	3
Male	51	STEMI inf	1.5	23	LM.MV	No	No	No	Radial	2247	2247	0	55	95	1.76	30.67	No	Yes	No	No	No	No	No	No	No	Yes	No	Yes	No	83	85	140	1	No	Yes	Yes	Yes	Yes	Thrombus Aspiration	No	3	1	3
Male	73	STEMI ant	1.75	60	LM.MV	No	No	No	Radial	2245	2245	0	45	80	1.75	26.12	Yes	Yes	No	Yes	No	No	No	Yes	No	No	No	Yes	Yes	94	89	120	1	No	No	No	Yes	Yes	Thrombus Aspiration	No	2	0	3
Male	58	STEMI ant	2	60	LAD	No	No	No	Radial	2242	2242	0	54	75	1.72	25.35	No	Yes	No	No	No	No	No	No	No	No	No	No	No	75	92	180	1	No	Yes	Yes	No	No	Conventional PCI	No	1	1	3
Male	43	STEMI inf	3	31	RCA	No	No	No	Radial	2242	2242	0	62	98	1.78	30.93	No	No	No	No	No	No	No	No	No	Yes	No	No	No	68	75	130	1	No	Yes	Yes	No	Yes	Thrombus Aspiration	No	1	0	3
Male	54	STEMI inf	7.5	29	RCA	No	No	No	Radial	2237	2237	0	46	76	1.76	24.54	No	No	No	Yes	No	No	No	No	No	No	Yes	Yes	Yes	97	65	100	1	No	Yes	Yes	No	Yes	Conventional PCI	No	2	1	3
Male	57	STEMI inf	3.25	34	LCX	No	No	No	Radial	2236	534	1	50	75	1.75	24.49	Yes	Yes	No	No	No	No	No	Yes	No	No	No	No	No	61	65	111	1	No	No	No	No	Yes	Thrombus Aspiration	No	1	0	3
Male	64	STEMI inf	2	350	RCA	No	No	No	Radial	2234	2234	0	58	82	1.78	25.88	No	Yes	No	No	No	No	No	No	No	Yes	No	No	No	69	58	150	1	No	No	Yes	No	Yes	Conventional PCI	No	3	0	3
Male	68	STEMI inf	6.75	66	RCA	No	No	No	Radial	2234	2234	0	47	63	1.76	20.34	No	Yes	No	No	No	No	No	No	No	Yes	No	No	No	58	90	160	1	No	Yes	Yes	No	Yes	Thrombus Aspiration	No	3	0	3
Male	61	STEMI ant	1.5	55	LM.MV	No	No	No	Radial	2231	2231	0	60	100	1.76	32.28	No	Yes	No	No	No	No	No	No	No	No	Yes	No	No	73	103	142	1	No	Yes	Yes	No	Yes	Conventional PCI	No	2	1	3
Male	60	STEMI ant	9.25	87	LAD	No	No	No	Radial	2231	2231	0	42	85	1.78	26.83	No	No	No	No	No	No	No	No	No	No	No	No	No	77	70	140	1	No	Yes	Yes	No	Yes	Thrombus Aspiration	No	1	0	3
Female	79	STEMI misc	1	78	LM.MV	No	No	Yes	Radial	2231	1	1	49	100	1.62	38.1	Yes	No	Yes	No	No	Yes	Yes	No	No	No	Yes	Yes	No	225	70	143	1	Yes	Yes	No	No	No	Conventional PCI	No	2	1	3
Male	40	STEMI misc	9	15	LAD	No	No	No	Radial	2230	2230	0	58	76	1.65	27.92	No	No	No	No	No	No	No	No	No	No	No	Yes	Yes	75	88	93	1	Yes	Yes	Yes	No	Yes	Thrombus Aspiration	No	1	0	3
Female	64	STEMI inf	7.75	181	LM.MV	No	No	No	Radial	2229	2229	0	53	68	1.67	24.38	No	No	No	No	No	No	No	No	No	No	No	Yes	No	91	87	150	1	No	Yes	Yes	Yes	No	Conventional PCI	No	3	1	3
Male	57	STEMI ant	2.5	59	LAD	No	No	No	Radial	2228	2228	0	60	86	1.76	27.76	No	Yes	No	No	No	No	No	No	No	No	No	Yes	No	95	66	145	1	No	No	No	No	Yes	Thrombus Aspiration	No	1	0	3
Male	77	STEMI inf	3	36	RCA	No	No	No	Radial	2226	2226	0	46	78	1.6	30.47	No	No	No	No	No	No	No	No	No	No	No	Yes	No	98	98	130	1	No	Yes	Yes	No	Yes	Conventional PCI	No	3	0	3
Female	91	STEMI ant	7.75	134	LAD	No	No	No	Radial	2226	202	1	25	84	1.7	29.07	Yes	Yes	Yes	No	No	No	No	No	No	No	No	Yes	Yes	131	70	154	2	No	Yes	No	No	Yes	Thrombus Aspiration	No	3	0	3
Male	60	STEMI misc	2	40	LCX	No	No	No	Radial	2226	2226	0	47	82	1.6	32.03	Yes	Yes	No	No	No	No	No	Yes	No	No	No	Yes	Yes	77	80	140	1	No	Yes	No	No	Yes	Conventional PCI	No	2	0	3
Female	82	STEMI misc	5.75	13	LAD	No	No	No	Radial	2226	2226	0	44	63	1.52	27.27	No	Yes	No	No	No	No	No	No	No	No	No	Yes	No	60	69	130	1	No	Yes	Yes	No	Yes	Conventional PCI	No	2	0	3
Male	53	STEMI inf	9	20	RCA	No	No	No	Radial	2225	2225	0	39	80	1.75	26.12	No	Yes	No	No	No	No	No	No	No	No	No	Yes	No	58	67	100	1	No	Yes	Yes	Yes	Yes	Thrombus Aspiration	No	2	0	3
Male	57	STEMI inf	6	21	RCA	No	No	No	Radial	2225	2225	0	54	70	1.64	26.03	Yes	Yes	No	No	No	No	No	Yes	No	Yes	No	No	No	60	80	120	1	No	Yes	No	Yes	Yes	Conventional PCI	No	1	1	3
Male	67	STEMI ant	5	23	LAD	No	No	No	Radial	2225	2225	0	39	85	1.65	31.22	Yes	Yes	No	No	No	No	No	Yes	No	No	No	No	No	61	78	138	2	No	Yes	Yes	Yes	Yes	Thrombus Aspiration	No	2	0	3
Male	76	STEMI inf	1.25	68	RCA	No	No	No	Radial	2225	2225	0	58	65	1.65	23.88	No	Yes	No	No	No	No	No	Yes	No	No	No	Yes	No	71	65	155	1	No	Yes	Yes	No	No	Thrombus Aspiration	No	2	1	3
Male	51	STEMI inf	2.5	57	RCA	No	No	No	Radial	2223	2223	0	60	93	1.92	25.23	No	Yes	No	No	No	No	No	Yes	No	No	Yes	Yes	Yes	79	68	109	1	No	Yes	Yes	Yes	Yes	Thrombus Aspiration	No	2	1	3
Male	61	STEMI inf	1.5	33	LCX	No	No	No	Radial	2223	2187	1	48	88	1.75	28.73	No	No	No	No	No	No	No	No	No	Yes	No	Yes	No	54	85	155	1	No	Yes	Yes	No	Yes	Conventional PCI	No	1	1	3
Male	65	STEMI inf	8.75	56	RCA	No	No	No	Radial	2222	2222	0	60	84	1.65	30.85	No	Yes	No	Yes	No	No	Yes	No	No	No	No	Yes	Yes	81	75	150	1	No	Yes	Yes	No	Yes	Thrombus Aspiration	No	3	0	3
Female	49	STEMI inf	3.15	61	RCA	No	No	No	Radial	2220	2220	0	55	86	1.62	32.77	No	Yes	No	No	No	No	No	No	No	Yes	No	Yes	No	67	100	100	1	No	Yes	Yes	Yes	Yes	Thrombus Aspiration	No	1	0	3
Male	64	STEMI inf	1.5	35	RCA	No	No	No	Radial	2220	2220	0	50	78	1.79	24.34	No	No	No	No	No	No	No	No	No	Yes	No	Yes	No	92	50	140	1	No	Yes	Yes	Yes	Yes	Thrombus Aspiration	No	1	1	3
Male	55	STEMI ant	11	60	LAD	No	No	No	Radial	2220	2220	0	65	70	1.76	22.6	No	No	No	No	No	No	No	No	No	Yes	No	No	No	56	72	125	1	No	Yes	Yes	No	Yes	Conventional PCI	No	1	0	3
Female	55	STEMI inf	3.5	50	LM.MV	No	No	No	Radial	2219	2219	0	44	98	1.65	36	No	No	No	No	No	No	No	No	No	No	No	Yes	No	55	67	150	1	No	Yes	Yes	Yes	Yes	Conventional PCI	No	2	0	3
Female	53	STEMI ant	3	28	LAD	No	No	No	Radial	2217	2217	0	52	63	1.62	24.01	No	Yes	No	No	No	No	No	No	No	Yes	No	No	No	42	70	140	1	No	Yes	Yes	No	Yes	Conventional PCI	No	1	3	3
Male	50	STEMI inf	3	100	RCA	No	No	No	Radial	2214	2214	0	55	74	1.74	24.44	No	Yes	No	No	No	No	No	No	No	No	No	Yes	No	67	60	110	1	No	Yes	Yes	No	Yes	Thrombus Aspiration	No	3	1	3
Female	57	STEMI ant	2.5	45	LAD	No	No	No	Femoral	2209	2209	0	53	80	1.55	33.3	No	No	No	No	No	No	No	No	No	No	No	Yes	No	86	100	145	1	No	Yes	Yes	Yes	Yes	Conventional PCI	No	1	1	3
Male	49	STEMI inf	2.25	25	RCA	No	No	No	Radial	2208	2208	0	53	98	1.8	30.25	No	No	No	No	No	No	No	No	No	Yes	No	Yes	No	84	75	140	1	No	No	No	No	Yes	Thrombus Aspiration	No	2	1	3
Male	55	STEMI inf	2	30	RCA	No	No	No	Radial	2206	2206	0	53	75	1.77	23.94	No	No	No	No	No	No	No	No	No	Yes	No	No	No	76	100	100	1	No	Yes	Yes	No	Yes	Conventional PCI	No	2	0	3
Male	57	STEMI inf	6.15	55	LM.MV	No	No	No	Radial	2206	2206	0	54	80	1.68	28.34	No	No	No	No	No	No	No	No	No	Yes	No	Yes	No	90	80	160	1	No	Yes	Yes	Yes	No	Conventional PCI	No	2	0	3
Female	81	STEMI misc	8.33	80	LM.MV	No	No	No	Radial	2206	2206	0	50	49	1.5	21.78	No	No	No	No	No	No	No	No	No	No	No	Yes	No	58	90	170	1	No	Yes	Yes	No	Yes	Conventional PCI	No	3	0	3
Female	61	STEMI ant	1.25	23	LM.MV	No	No	No	Radial	2203	2203	0	54	86	1.6	33.59	No	Yes	No	No	No	Yes	No	No	No	No	No	Yes	Yes	73	80	180	1	No	Yes	No	No	No	Conventional PCI	No	2	0	3
Female	60	STEMI ant	12	551	LAD	No	No	No	Radial	2203	2203	0	47	71	1.56	29.17	No	Yes	No	No	No	No	No	No	No	No	Yes	Yes	No	71	92	160	1	No	Yes	No	No	Yes	Conventional PCI	No	1	0	3
Male	54	STEMI inf	5.25	23	RCA	No	No	No	Radial	2202	2202	0	53	109	1.89	30.51	No	No	No	No	No	No	No	No	No	Yes	Yes	No	Yes	78	65	140	1	No	Yes	Yes	Yes	Yes	Thrombus Aspiration	No	1	0	3
Male	55	STEMI inf	1.16	30	RCA	No	No	No	Radial	2202	2202	0	58	93	1.73	31.07	No	Yes	No	No	No	No	No	No	No	Yes	No	No	No	72	95	140	1	No	Yes	Yes	Yes	Yes	Thrombus Aspiration	No	3	0	3
Male	65	STEMI inf	6	66	Graft	No	No	No	Radial	2201	2201	0	50	97	1.74	32.04	Yes	Yes	No	No	No	No	No	Yes	Yes	No	No	Yes	No	87	80	145	1	No	Yes	No	Yes	Yes	Thrombus Aspiration	No	3	0	3
Female	73	STEMI ant	2	39	LAD	No	No	No	Radial	2198	2198	0	50	60	1.5	26.67	No	Yes	No	No	No	No	No	No	No	No	No	Yes	No	76	75	140	1	No	Yes	No	No	Yes	Thrombus Aspiration	No	1	0	3
Male	60	STEMI ant	4	70	LAD	No	No	No	Radial	2198	2198	0	36	95	1.76	30.67	Yes	Yes	No	No	No	No	No	Yes	No	No	No	No	No	76	70	130	1	No	Yes	Yes	Yes	Yes	Thrombus Aspiration	No	1	0	3
Female	79	STEMI inf	3.33	93	RCA	No	No	No	Radial	2198	2198	0	60	47	1.5	20.89	No	Yes	No	No	No	No	No	No	No	No	No	No	No	89	50	100	1	No	Yes	Yes	No	No	Conventional PCI	No	1	0	3
Male	57	STEMI inf	2.5	15	RCA	No	No	No	Radial	2198	2198	0	60	68	1.6	26.56	No	Yes	No	No	No	No	No	No	No	Yes	No	Yes	No	113	110	140	1	No	Yes	Yes	No	Yes	Conventional PCI	No	1	0	3
Male	32	STEMI misc	6.5	30	D.IM	No	No	No	Radial	2191	2155	1	53	98	1.72	33.13	No	Yes	No	No	No	No	No	No	No	Yes	No	No	No	69	80	155	1	No	Yes	Yes	No	Yes	Conventional PCI	No	1	0	3
Male	60	STEMI misc	1.83	22	D.IM	No	No	No	Radial	2188	2188	0	33	91	1.68	32.24	No	Yes	No	No	No	No	Yes	No	No	Yes	Yes	Yes	No	73	80	145	1	No	Yes	Yes	No	Yes	Conventional PCI	No	1	0	3
Male	58	STEMI inf	3.5	176	LM.MV	No	No	Yes	Radial	2188	48	1	50	75	1.75	24.49	No	No	No	No	No	No	No	No	No	Yes	No	No	No	89	70	108	1	Yes	No	No	No	Yes	Thrombus Aspiration	No	2	0	3
Female	75	STEMI inf	3	68	RCA	No	No	No	Radial	2188	2188	0	60	48	1.53	20.5	No	Yes	No	No	No	No	No	No	No	Yes	No	No	No	43	65	122	1	No	Yes	Yes	Yes	Yes	Thrombus Aspiration	No	2	0	3
Female	83	STEMI misc	7	85	LAD	No	No	No	Radial	2186	2186	0	60	75	1.6	29.3	No	Yes	No	No	No	No	No	No	No	No	No	Yes	No	81	109	117	1	No	Yes	Yes	No	Yes	Conventional PCI	No	2	0	3
Male	76	STEMI misc	4	53	LM.MV	No	No	Yes	Radial	2185	154	1	50	80	1.65	29.38	No	Yes	Yes	No	No	No	No	No	No	No	Yes	Yes	No	161	81	70	4	No	No	No	No	Yes	Thrombus Aspiration	No	3	0	3
Male	91	STEMI ant	2	60	LAD	No	No	No	Radial	2185	2185	0	65	64	1.6	25	No	Yes	No	No	No	No	Yes	No	No	No	No	Yes	No	114	70	140	1	No	No	No	No	No	Conventional PCI	No	2	2	3
Male	79	STEMI inf	2.5	25	RCA	No	No	No	Radial	2185	2185	0	55	70	1.65	25.71	No	Yes	No	No	No	No	No	No	No	No	Yes	Yes	No	69	80	160	1	No	Yes	Yes	No	Yes	Conventional PCI	No	3	1	3
Male	62	STEMI inf	4	13	RCA	No	No	No	Radial	2181	2181	0	52	78	1.7	26.99	No	Yes	No	No	No	No	No	No	No	Yes	No	No	No	52	67	121	1	No	Yes	Yes	No	Yes	Thrombus Aspiration	No	1	0	3
Male	80	STEMI inf	3	40	RCA	No	No	No	Radial	2181	2181	0	48	103	1.8	31.79	No	No	No	No	No	No	No	No	No	No	No	No	No	74	35	100	2	No	Yes	Yes	Yes	Yes	Thrombus Aspiration	No	2	0	3
Male	64	STEMI inf	2	90	RCA	No	No	No	Radial	2181	2181	0	55	70	1.78	22.09	No	No	No	No	No	No	No	No	No	Yes	No	No	No	87	98	180	1	No	Yes	Yes	Yes	Yes	Conventional PCI	No	1	0	3
Female	83	STEMI inf	4	55	RCA	No	No	No	Radial	2181	37	1	70	57	1.62	21.72	Yes	Yes	No	No	No	No	No	No	No	Yes	No	No	No	124	70	90	1	No	Yes	Yes	No	No	Conventional PCI	No	2	1	3
Male	66	STEMI inf	3.33	23	LAD	No	No	No	Radial	2180	2180	0	71	98	1.82	29.59	Yes	Yes	No	No	No	No	No	No	No	No	Yes	Yes	No	78	75	160	1	No	Yes	Yes	No	Yes	Thrombus Aspiration	No	3	0	3
Female	75	STEMI inf	4.75	21	LCX	No	No	No	Radial	2180	2180	0	45	62	1.6	24.22	No	Yes	No	No	No	No	No	No	No	No	No	Yes	No	55	56	134	1	No	Yes	Yes	No	Yes	Conventional PCI	No	1	1	3
Male	36	STEMI inf	7	35	RCA	No	No	No	Radial	2180	2180	0	55	92	1.75	30.04	No	Yes	No	No	No	No	No	No	No	No	No	No	No	74	65	130	1	No	Yes	Yes	No	No	Thrombus Aspiration	No	1	0	3
Male	64	STEMI inf	1.25	42	RCA	No	No	No	Radial	2180	2180	0	63	82	1.76	26.47	No	Yes	No	Yes	No	No	No	No	No	Yes	Yes	Yes	Yes	75	70	168	1	No	Yes	Yes	No	Yes	Conventional PCI	No	1	0	3
Male	68	STEMI misc	1.5	138	LM.MV	No	No	No	Radial	2179	2179	0	55	73	1.76	23.57	No	Yes	No	No	No	No	No	No	No	Yes	No	No	No	67	55	124	1	No	Yes	Yes	Yes	Yes	Conventional PCI	No	2	1	3
Female	89	STEMI ant	5.5	90	LAD	No	No	No	Radial	2178	1532	1	46	78	1.7	26.99	No	Yes	No	No	No	No	No	No	No	No	No	Yes	No	121	103	145	1	No	Yes	Yes	No	No	Conventional PCI	No	1	0	2
Male	79	STEMI ant	1	90	LAD	No	No	No	Radial	2171	2171	0	46	95	1.75	31.02	No	Yes	No	No	No	No	No	No	No	Yes	No	No	No	76	90	160	1	No	Yes	Yes	No	Yes	Thrombus Aspiration	No	3	0	3
Female	45	STEMI ant	3	60	LAD	No	No	No	Radial	2170	2170	0	53	60	1.63	22.58	No	Yes	No	No	No	No	No	No	No	No	No	No	No	54	88	135	1	No	Yes	No	No	Yes	Thrombus Aspiration	No	1	0	3
Male	73	STEMI ant	4.25	30	LAD	No	No	No	Radial	2170	2170	0	56	82	1.75	26.78	No	No	Yes	No	No	No	No	No	No	No	Yes	Yes	No	67	65	136	1	No	Yes	Yes	No	Yes	Thrombus Aspiration	No	2	0	3
Male	57	STEMI inf	2	80	LM.MV	No	Yes	Yes	Radial	2170	34	1	37	90	1.7	31.14	No	No	Yes	No	No	Yes	No	No	No	No	Yes	Yes	No	295	130	130	4	Yes	No	No	No	Yes	Thrombus Aspiration	No	2	0	2
Male	52	STEMI inf	7.33	31	RCA	No	No	No	Radial	2169	2169	0	46	90	1.6	35.16	No	Yes	No	No	No	No	No	No	No	Yes	No	No	No	121	55	157	1	No	Yes	Yes	Yes	No	Conventional PCI	No	3	0	3
Male	62	STEMI inf	3.75	60	RCA	No	No	Yes	Radial	2167	10	1	40	80	1.7	27.68	Yes	Yes	No	No	No	No	No	Yes	No	No	Yes	No	No	114	80	103	1	Yes	Yes	Yes	No	Yes	Thrombus Aspiration	No	3	0	3
Male	55	STEMI ant	8	36	LM.MV	No	No	No	Radial	2166	2166	0	53	65	1.65	23.88	No	Yes	No	No	No	No	No	No	No	Yes	Yes	No	No	53	86	142	1	No	Yes	No	No	Yes	Conventional PCI	No	2	0	3
Male	54	STEMI ant	2.33	21	LAD	No	No	No	Radial	2164	2164	0	75	94	1.7	32.53	No	Yes	No	No	No	No	No	No	No	No	No	Yes	No	75	95	140	1	No	No	No	No	Yes	Conventional PCI	No	3	0	3
Female	61	STEMI inf	6	23	RCA	No	No	No	Radial	2163	2163	0	65	69	1.65	25.34	No	Yes	No	No	No	No	No	No	No	No	No	No	No	47	90	110	1	No	Yes	Yes	No	Yes	Thrombus Aspiration	No	1	0	3
Male	56	STEMI inf	1.16	23	RCA	No	No	No	Radial	2163	2163	0	60	100	1.81	30.52	No	Yes	No	No	No	No	No	No	No	No	No	No	No	55	93	136	1	No	Yes	Yes	Yes	Yes	Thrombus Aspiration	No	1	0	3
Male	67	STEMI inf	6.25	45	RCA	No	No	No	Radial	2159	2159	0	43	114	1.76	36.8	No	Yes	No	No	No	No	No	No	No	Yes	Yes	Yes	No	99	85	120	1	No	Yes	No	No	Yes	Thrombus Aspiration	No	1	2	3
Male	63	STEMI inf	5.5	14	RCA	No	No	No	Radial	2159	2159	0	60	90	1.73	30.07	No	Yes	No	No	No	No	No	No	No	No	Yes	Yes	Yes	86	55	180	1	No	Yes	Yes	No	Yes	Thrombus Aspiration	No	1	0	3
Male	54	STEMI inf	6.75	17	LM.MV	No	No	No	Radial	2158	1029	1	58	60	1.8	18.52	No	Yes	No	No	No	No	No	No	No	No	No	No	No	62	100	125	1	Yes	Yes	Yes	Yes	No	Conventional PCI	No	1	1	3
Male	71	STEMI ant	4	52	RCA	Yes	No	Yes	Radial	2157	9	1	20	68	1.68	24.09	Yes	Yes	No	No	No	No	No	No	No	Yes	No	No	No	153	100	106	1	No	Yes	Yes	No	Yes	Conventional PCI	No	3	0	3
Male	68	STEMI inf	2.5	43	RCA	No	No	No	Radial	2157	2157	0	59	65	1.69	22.76	No	Yes	No	No	No	No	No	No	No	Yes	Yes	No	No	80	65	134	1	No	Yes	No	No	Yes	Thrombus Aspiration	No	1	0	3
Female	73	STEMI ant	3.5	45	LAD	No	No	No	Radial	2154	2154	0	70	60	1.58	24.03	No	Yes	No	No	No	No	Yes	No	No	No	No	Yes	No	51	88	140	1	No	Yes	Yes	Yes	No	Conventional PCI	No	3	1	3
Female	57	STEMI ant	4	50	LAD	No	No	No	Radial	2154	2154	0	52	45	1.58	18.03	No	Yes	No	No	No	No	No	No	No	Yes	Yes	Yes	No	45	88	140	1	No	Yes	Yes	No	Yes	Conventional PCI	No	1	1	3
Male	45	STEMI inf	8.75	42	RCA	No	No	No	Radial	2154	2154	0	50	102	1.92	27.67	No	Yes	No	No	No	No	No	No	No	No	Yes	Yes	No	45	90	147	1	No	Yes	Yes	No	Yes	Conventional PCI	No	2	1	3
Female	86	STEMI ant	8	58	LAD	No	No	No	Radial	2153	1388	1	45	52	1.55	21.64	Yes	Yes	Yes	No	No	No	No	Yes	Yes	No	No	Yes	No	61	60	130	1	No	Yes	Yes	Yes	Yes	Thrombus Aspiration	No	3	0	3
Female	76	STEMI inf	3	59	RCA	No	No	No	Radial	2153	2153	0	56	71	1.67	25.46	No	Yes	No	No	No	No	No	No	No	Yes	No	Yes	No	84	60	120	1	No	Yes	Yes	Yes	Yes	Thrombus Aspiration	No	1	0	3
Male	77	STEMI ant	6	72	LM.MV	No	No	No	Radial	2152	2142	1	41	65	1.67	23.31	No	Yes	No	No	No	No	No	No	No	No	No	No	No	83	60	150	1	No	Yes	No	No	No	Conventional PCI	No	3	0	3
Female	85	STEMI ant	3.5	75	LAD	No	No	No	Radial	2151	2151	0	36	72	1.68	25.51	No	Yes	Yes	No	No	No	No	No	No	No	No	Yes	No	87	74	146	1	No	Yes	Yes	Yes	Yes	Conventional PCI	No	1	0	3
Male	71	STEMI inf	4	25	RCA	No	No	No	Radial	2147	2147	0	60	75	1.8	23.15	No	Yes	No	No	No	No	No	No	No	No	Yes	Yes	Yes	91	45	70	1	No	Yes	Yes	Yes	Yes	Thrombus Aspiration	No	3	0	3
Male	41	STEMI inf	2.166	26	RCA	No	No	No	Radial	2147	2147	0	52	85	1.75	27.76	No	Yes	No	No	No	No	No	No	No	Yes	No	Yes	No	82	50	150	1	No	Yes	Yes	Yes	Yes	Thrombus Aspiration	No	3	0	3
Male	59	STEMI ant	4.166	25	LAD	No	No	No	Radial	2144	182	1	42	96	1.73	32.08	No	Yes	No	No	No	No	No	No	No	Yes	No	No	No	43	80	100	1	No	Yes	Yes	Yes	Yes	Conventional PCI	No	1	1	3
Male	69	STEMI inf	1.25	32	RCA	No	No	No	Radial	2142	2142	0	55	76	1.72	25.69	No	Yes	No	No	No	No	No	No	No	Yes	No	Yes	Yes	61	96	164	1	No	Yes	Yes	No	No	Conventional PCI	No	3	0	3
Male	72	STEMI inf	1.66	34	LM.MV	No	No	No	Radial	2142	2142	0	41	63	1.68	22.32	No	Yes	No	No	No	No	No	No	No	No	Yes	Yes	No	117	110	145	2	No	Yes	Yes	Yes	Yes	Conventional PCI	No	3	0	3
Male	46	STEMI inf	2.66	39	RCA	No	No	No	Radial	2141	2141	0	55	107	1.92	29.03	No	Yes	No	No	No	No	No	No	No	Yes	No	No	No	80	80	132	1	No	No	No	No	Yes	Conventional PCI	No	3	0	3
Male	47	STEMI ant	1.5	32	LM.MV	No	No	No	Radial	2141	2141	0	43	120	1.88	33.95	No	Yes	No	No	No	No	No	No	No	No	No	Yes	No	90	61	131	1	No	Yes	Yes	Yes	Yes	Thrombus Aspiration	No	2	0	3
Female	74	STEMI inf	0.5	103	LCX	No	No	No	Radial	2139	2139	0	47	68	1.56	27.94	No	Yes	No	No	No	No	No	No	No	No	No	No	Yes	82	80	120	2	No	No	No	No	No	Thrombus Aspiration	No	1	0	3
Male	39	STEMI inf	9	30	RCA	No	No	No	Radial	2139	2139	0	50	96	1.85	28.05	No	Yes	No	No	No	No	No	No	No	Yes	No	Yes	No	62	93	120	1	No	Yes	Yes	No	Yes	Thrombus Aspiration	No	3	0	3
Male	63	STEMI ant	2	21	LAD	No	No	No	Radial	2138	1380	1	35	83	1.76	26.79	No	Yes	Yes	No	No	No	No	No	No	Yes	No	No	No	80	75	120	1	No	Yes	Yes	No	Yes	Conventional PCI	No	3	2	3
Male	30	STEMI ant	1.33	60	LAD	No	No	No	Radial	2137	2137	0	55	75	1.75	24.49	No	Yes	No	No	No	No	No	No	No	Yes	No	Yes	Yes	65	90	125	1	No	Yes	Yes	No	No	Conventional PCI	No	1	1	3
Female	84	STEMI ant	11.75	38	LAD	No	No	No	Radial	2137	616	1	37	70	1.7	24.22	No	Yes	No	No	No	No	No	No	No	No	No	No	No	59	84	140	1	No	Yes	Yes	No	No	Conventional PCI	No	2	1	3
Female	41	STEMI inf	3.25	88	LAD	No	No	No	Radial	2137	2137	0	55	80	1.7	27.68	No	Yes	No	No	No	No	Yes	No	No	Yes	Yes	No	No	59	67	100	1	No	Yes	Yes	No	No	Conventional PCI	No	1	1	3
Female	66	STEMI inf	2.5	39	RCA	No	No	No	Radial	2136	406	1	60	70	1.58	28.04	No	Yes	No	Yes	No	No	No	No	No	Yes	No	Yes	No	73	87	130	1	No	Yes	Yes	Yes	Yes	Thrombus Aspiration	No	1	1	3
Male	74	STEMI inf	1.83	37	RCA	No	No	No	Radial	2136	1518	1	46	65	1.74	21.47	No	Yes	No	No	No	No	No	Yes	No	No	No	No	No	60	95	140	1	No	Yes	Yes	Yes	Yes	Thrombus Aspiration	No	3	1	3
Female	67	STEMI ant	3.75	36	LAD	No	No	No	Radial	2126	2126	0	54	67	1.64	24.91	No	Yes	No	No	No	No	No	No	No	No	Yes	Yes	No	86	65	180	1	No	Yes	Yes	No	Yes	Conventional PCI	No	1	1	3
Female	62	STEMI ant	3.5	20	LAD	No	No	No	Radial	2125	2125	0	52	70	1.62	26.67	No	Yes	No	No	No	No	No	No	No	No	No	No	No	55	70	130	1	No	No	No	No	Yes	Thrombus Aspiration	No	1	0	3
Male	56	STEMI inf	3.5	27	RCA	No	No	No	Radial	2124	141	1	55	50	1.71	17.1	Yes	Yes	No	No	No	No	No	Yes	No	Yes	No	No	No	53	90	95	1	No	No	No	No	Yes	Thrombus Aspiration	No	3	0	3
Female	84	STEMI inf	12	18	RCA	No	No	No	Radial	2124	2124	0	60	60	1.65	22.04	No	Yes	No	No	No	No	No	No	No	No	No	Yes	No	55	75	140	1	No	Yes	Yes	No	No	Conventional PCI	No	1	1	3
Male	71	STEMI ant	2.5	27	LAD	No	No	No	Radial	2119	2119	0	55	86	1.7	29.76	No	Yes	No	No	No	No	No	No	No	Yes	No	Yes	No	90	75	170	1	No	Yes	Yes	Yes	No	Conventional PCI	No	1	1	3
Male	42	STEMI ant	3.25	15	LAD	No	No	No	Radial	2118	1346	1	40	80	1.67	28.69	No	Yes	No	No	No	No	No	No	No	Yes	No	No	No	56	92	80	1	No	Yes	Yes	No	Yes	Thrombus Aspiration	No	1	0	3
Male	53	STEMI inf	2	27	RCA	No	No	No	Radial	2118	2118	0	51	72	1.7	24.91	No	Yes	No	No	No	No	No	No	No	Yes	No	No	No	70	60	110	1	No	Yes	Yes	Yes	Yes	Thrombus Aspiration	No	2	0	3
Male	67	STEMI inf	4.5	90	LCX	No	No	No	Radial	2118	2118	0	55	74	1.74	24.44	No	Yes	No	No	No	No	No	No	No	Yes	Yes	Yes	No	69	60	100	1	No	Yes	Yes	Yes	Yes	Thrombus Aspiration	No	3	0	3
Female	76	STEMI inf	2.5	94	LCX	No	No	No	Radial	2118	2118	0	55	80	1.5	35.56	No	Yes	No	No	No	No	No	No	No	No	No	No	No	60	95	162	1	No	Yes	No	Yes	Yes	Conventional PCI	No	3	1	3
Male	59	STEMI misc	9	50	LAD	No	No	No	Radial	2118	2118	0	52	104	1.86	30.06	No	Yes	No	No	No	No	No	No	No	No	Yes	No	No	63	70	120	1	No	Yes	Yes	No	No	Conventional PCI	No	2	1	3
Male	80	STEMI ant	0	30	LAD	No	No	No	Radial	2117	2117	0	45	85	1.8	26.23	Yes	Yes	No	Yes	No	No	No	No	Yes	No	Yes	Yes	No	79	78	110	1	No	No	No	No	Yes	Thrombus Aspiration	No	3	0	3
Male	39	STEMI misc	3.5	32	RCA	No	No	No	Radial	2114	2114	0	60	78	1.72	26.37	No	Yes	No	No	No	No	No	No	No	Yes	Yes	Yes	No	136	78	155	1	No	Yes	Yes	No	No	Conventional PCI	No	2	1	3
Male	63	STEMI inf	4.33	27	LCX	No	No	No	Radial	2111	2111	0	58	70	1.72	23.66	No	Yes	No	No	No	No	No	No	No	Yes	No	No	No	56	65	125	1	No	Yes	Yes	No	Yes	Conventional PCI	No	3	0	3
Male	60	STEMI misc	3	81	D.IM	No	No	No	Radial	2108	2108	0	50	75	1.72	25.35	No	Yes	No	No	No	No	No	No	No	Yes	No	No	No	9	76	132	1	No	Yes	Yes	Yes	Yes	Conventional PCI	No	2	1	3
Female	78	STEMI ant	2.6	23	LAD	No	No	No	Radial	2107	2107	0	45	67	1.56	27.53	No	Yes	No	No	No	No	No	No	No	No	No	Yes	No	75	75	130	2	No	Yes	Yes	Yes	Yes	Conventional PCI	No	2	1	3
Male	82	STEMI inf	1.8	25	RCA	No	No	No	Radial	2105	436	1	35	80	1.75	26.12	Yes	Yes	No	Yes	No	No	Yes	Yes	Yes	No	No	Yes	Yes	211	110	110	1	No	Yes	Yes	No	No	Conventional PCI	No	3	1	3
Female	63	STEMI ant	9	65	LAD	No	No	No	Radial	2102	2102	0	63	75	1.65	27.55	No	Yes	No	No	No	No	No	No	No	Yes	No	Yes	No	80	58	150	1	No	Yes	Yes	No	Yes	Conventional PCI	No	2	1	3
Male	47	STEMI misc	5.25	45	LCX	No	No	No	Radial	2101	2101	0	55	116	1.8	35.8	No	Yes	No	No	No	No	No	No	No	Yes	No	Yes	No	58	78	140	1	No	Yes	Yes	No	Yes	Thrombus Aspiration	No	3	0	3
Female	74	STEMI inf	4.5	61	RCA	No	No	No	Radial	2101	553	1	55	43	1.54	18.13	No	Yes	No	Yes	Yes	No	Yes	No	No	No	No	Yes	No	46	56	85	1	No	Yes	Yes	No	Yes	Thrombus Aspiration	No	1	0	3
Male	57	STEMI inf	1.75	15	RCA	No	No	No	Radial	2098	2098	0	62	65	1.7	22.49	No	Yes	No	No	No	No	No	No	No	No	No	Yes	No	71	60	120	1	No	Yes	Yes	No	Yes	Thrombus Aspiration	No	3	1	3
Female	82	STEMI inf	1.4	54	RCA	No	No	No	Radial	2096	2096	0	46	78	1.58	31.24	No	Yes	No	No	No	No	No	No	No	No	No	Yes	No	66	100	140	1	No	Yes	Yes	No	Yes	Thrombus Aspiration	No	2	0	3
Male	55	STEMI ant	3.75	16	LAD	No	No	No	Radial	2096	2096	0	32	73	1.76	23.57	No	Yes	No	No	No	No	No	No	No	Yes	No	Yes	No	60	100	160	2	No	Yes	Yes	No	Yes	Conventional PCI	No	2	0	3
Male	52	STEMI inf	6.33	26	LM.MV	No	No	No	Radial	2091	2091	0	54	90	1.84	26.58	No	Yes	No	No	No	No	No	No	No	Yes	Yes	Yes	No	47	64	101	1	No	Yes	Yes	No	Yes	Conventional PCI	No	3	0	3
Male	71	STEMI misc	3	82	D.IM	No	No	No	Radial	2085	2085	0	47	80	1.65	29.38	No	Yes	No	Yes	No	No	No	No	No	No	Yes	Yes	No	67	75	150	1	No	Yes	Yes	Yes	Yes	Thrombus Aspiration	No	2	0	3
Male	60	STEMI inf	7.33	50	LCX	No	No	No	Radial	2085	949	1	54	60	1.6	23.44	No	Yes	No	No	Yes	No	No	No	No	Yes	No	No	No	55	80	150	1	No	Yes	Yes	No	Yes	Conventional PCI	No	2	1	3
Male	53	STEMI ant	2.33	28	LAD	No	Yes	Yes	Femoral	2084	92	1	41	75	1.75	24.49	No	No	No	No	No	No	No	No	No	Yes	No	No	No	118	79	102	4	Yes	No	No	No	No	Thrombus Aspiration	No	2	0	3
Male	55	STEMI misc	6	60	LCX	No	No	No	Radial	2083	2083	0	46	75	1.6	29.3	No	Yes	No	No	No	No	No	No	No	No	No	Yes	No	72	60	90	1	Yes	Yes	No	No	Yes	Conventional PCI	No	1	1	3
Female	51	STEMI ant	2.5	69	LAD	No	No	No	Radial	2082	2082	0	60	58	1.72	19.61	No	No	No	No	No	No	No	No	No	Yes	No	No	No	45	94	140	1	Yes	Yes	No	No	Yes	Thrombus Aspiration	No	1	1	3
Male	25	STEMI ant	1.5	20	LAD	No	No	No	Radial	2076	2076	0	60	86	1.83	25.68	No	Yes	No	No	No	No	Yes	No	No	Yes	No	No	Yes	72	86	120	1	No	Yes	Yes	Yes	Yes	Conventional PCI	No	1	1	3
Female	57	STEMI inf	4.25	23	RCA	No	No	No	Radial	2074	2074	0	57	58	1.68	20.55	No	Yes	No	No	No	No	No	No	No	No	No	Yes	Yes	51	42	100	1	No	Yes	Yes	No	Yes	Thrombus Aspiration	No	1	0	3
Male	47	STEMI misc	7.25	45	LCX	No	No	No	Radial	2074	2074	0	50	78	1.8	24.07	No	Yes	No	No	No	No	No	No	No	No	No	No	Yes	56	75	130	1	No	Yes	Yes	No	Yes	Thrombus Aspiration	No	1	0	3
Female	81	STEMI inf	3	30	RCA	No	No	No	Radial	2074	169	1	40	50	1.61	19.29	No	Yes	No	No	No	No	Yes	No	No	No	No	Yes	Yes	86	120	90	1	No	Yes	No	Yes	No	Conventional PCI	No	2	0	3
Female	81	STEMI misc	3.25	90	LCX	No	No	Yes	Radial	2073	3	1	39	55	1.65	20.2	No	Yes	No	No	No	No	No	No	No	No	No	Yes	No	109	89	110	3	No	No	Yes	Yes	Yes	Thrombus Aspiration	No	1	0	3
Female	65	STEMI inf	3.75	30	RCA	No	No	No	Radial	2068	2068	0	45	80	1.62	30.48	No	Yes	No	No	No	No	No	No	No	Yes	Yes	No	Yes	57	95	133	1	Yes	No	Yes	No	Yes	Conventional PCI	No	3	1	3
Female	68	STEMI ant	1.5	60	LM.MV	No	Yes	Yes	Radial	2063	9	1	20	100	1.62	38.1	No	No	No	No	No	No	No	No	No	No	No	Yes	No	91	120	75	4	No	Yes	Yes	No	Yes	Thrombus Aspiration	No	3	0	3
Female	61	STEMI inf	8.16	30	RCA	No	No	No	Radial	2062	312	1	70	85	1.55	35.38	No	Yes	No	No	No	No	No	No	No	No	Yes	Yes	Yes	84	76	200	3	No	Yes	Yes	No	Yes	Conventional PCI	No	3	3	3
Male	50	STEMI inf	1.75	25	RCA	No	No	No	Radial	2058	2058	0	60	100	1.83	29.86	No	Yes	No	No	No	No	No	No	No	No	No	Yes	No	80	66	140	1	No	Yes	Yes	Yes	Yes	Thrombus Aspiration	No	1	0	3
Female	84	STEMI inf	2.75	35	RCA	No	No	No	Radial	2058	1342	1	39	50	1.64	18.59	No	Yes	No	No	No	No	Yes	No	No	Yes	No	Yes	Yes	80	55	176	1	No	Yes	Yes	Yes	Yes	Thrombus Aspiration	No	3	0	3
Female	75	STEMI inf	4.5	36	LCX	No	No	No	Radial	2057	2057	0	55	62	1.53	26.49	No	Yes	No	No	No	No	No	No	No	No	No	No	No	82	120	90	4	No	Yes	Yes	No	Yes	Conventional PCI	No	2	0	3
Male	56	STEMI inf	0.3	90	RCA	No	No	Yes	Radial	2056	2056	0	50	64	1.68	22.68	No	No	No	No	Yes	No	No	No	No	Yes	No	Yes	No	82	46	103	4	Yes	No	Yes	No	No	Thrombus Aspiration	No	3	1	3
Male	62	STEMI inf	6.5	27	LCX	No	No	No	Radial	2055	2055	0	46	89	1.81	27.17	No	Yes	No	No	No	No	No	No	No	Yes	No	Yes	No	60	95	153	1	No	Yes	Yes	No	Yes	Thrombus Aspiration	No	3	0	3
Female	81	STEMI inf	10	15	RCA	No	No	No	Radial	2052	2052	0	62	40	1.52	17.31	Yes	Yes	No	Yes	Yes	No	No	No	No	Yes	No	Yes	No	105	59	140	1	No	Yes	No	No	No	Conventional PCI	No	3	1	3
Male	57	STEMI inf	3	45	RCA	No	No	Yes	Radial	2049	2049	0	53	94	1.78	29.67	No	Yes	No	No	No	No	No	No	No	No	No	No	No	78	100	94	1	No	No	No	No	No	Thrombus Aspiration	No	1	0	3
Male	58	STEMI inf	5.5	30	RCA	No	No	No	Radial	2049	2049	0	55	95	1.7	32.87	No	Yes	No	No	No	No	No	No	No	No	No	Yes	Yes	74	80	113	1	No	Yes	Yes	No	Yes	Thrombus Aspiration	No	2	0	3
Male	61	STEMI inf	4	45	RCA	No	No	No	Radial	2047	2047	0	55	84	1.75	27.43	No	Yes	No	No	No	No	No	No	No	No	Yes	Yes	Yes	74	75	130	1	No	Yes	Yes	Yes	Yes	Conventional PCI	No	3	1	3
Female	74	STEMI ant	4	40	LAD	No	No	Yes	Radial	2046	29	1	19	50	1.65	18.37	No	No	Yes	No	No	No	No	No	No	No	No	Yes	No	51	120	100	4	Yes	No	Yes	No	No	Thrombus Aspiration	No	1	0	3
Male	59	STEMI ant	3.75	40	LAD	No	Yes	Yes	Radial	2045	2045	0	30	89	1.8	27.47	No	Yes	Yes	No	No	No	No	No	No	Yes	No	Yes	Yes	63	100	82	4	No	Yes	Yes	No	Yes	Thrombus Aspiration	No	3	0	3
Male	53	STEMI inf	0.75	40	RCA	No	No	No	Radial	2045	2045	0	65	65	1.72	21.97	No	Yes	No	No	No	No	No	No	No	Yes	No	No	No	82	80	110	1	No	Yes	Yes	Yes	Yes	Thrombus Aspiration	No	1	0	3
Female	58	STEMI inf	3.75	25	LM.MV	No	No	No	Radial	2042	2042	0	51	90	1.68	31.89	No	Yes	No	No	No	No	No	No	No	Yes	No	Yes	Yes	63	104	140	1	No	Yes	Yes	No	Yes	Conventional PCI	No	2	1	3
Male	45	STEMI inf	2.5	33	RCA	No	No	Yes	Radial	2042	410	1	42	80	1.8	24.69	No	Yes	Yes	No	No	No	No	No	No	Yes	No	Yes	No	116	99	100	4	Yes	No	Yes	No	Yes	Thrombus Aspiration	No	1	0	3
Male	87	STEMI ant	1.83	50	LAD	No	No	No	Radial	2041	6	1	28	65	1.65	23.88	No	Yes	Yes	Yes	No	No	No	No	No	No	No	No	Yes	118	84	110	1	No	No	No	No	No	Thrombus Aspiration	No	2	0	3
Female	56	STEMI inf	6	25	RCA	No	No	No	Radial	2035	2035	0	55	60	1.5	26.67	No	Yes	No	No	Yes	No	No	No	No	Yes	No	Yes	No	55	100	193	1	No	Yes	Yes	No	Yes	Thrombus Aspiration	No	2	0	3
Male	67	STEMI inf	2	25	RCA	No	No	No	Radial	2035	2035	0	50	91	1.86	26.3	No	Yes	No	No	No	No	No	No	No	No	No	No	Yes	89	60	130	1	No	Yes	Yes	Yes	Yes	Thrombus Aspiration	No	3	0	3
Female	52	STEMI inf	3.75	45	RCA	No	No	No	Radial	2034	2034	0	50	76	1.6	29.69	No	Yes	No	No	No	No	No	No	No	Yes	No	No	No	62	50	110	1	No	Yes	Yes	No	Yes	Conventional PCI	No	1	0	3
Female	45	STEMI inf	1.16	100	RCA	No	No	No	Radial	2033	2033	0	67	80	1.73	26.73	No	Yes	No	No	No	No	No	No	No	No	No	Yes	Yes	56	56	100	1	No	Yes	Yes	Yes	No	Conventional PCI	No	1	1	3
Male	42	STEMI ant	3	60	LAD	No	No	No	Radial	2031	2031	0	46	71	1.79	22.16	No	Yes	No	Yes	No	No	Yes	No	No	Yes	No	No	Yes	100	72	139	1	No	Yes	Yes	Yes	No	Conventional PCI	No	2	1	3
Male	69	STEMI inf	2	25	RCA	No	No	No	Radial	2030	2030	0	60	81	1.73	27.06	No	Yes	No	Yes	No	No	No	No	No	Yes	No	Yes	Yes	67	75	140	1	No	Yes	Yes	No	No	Thrombus Aspiration	No	2	1	3
Male	51	STEMI inf	3.33	60	RCA	No	No	No	Radial	2030	2030	0	65	91	1.76	29.38	No	Yes	No	No	No	No	No	No	No	Yes	No	No	No	82	70	131	1	No	Yes	Yes	No	Yes	Thrombus Aspiration	No	1	2	3
Female	66	STEMI ant	2.75	40	LAD	No	No	No	Femoral	2030	2030	0	49	120	1.7	41.52	No	Yes	No	No	No	No	No	No	No	No	No	Yes	No	100	86	170	1	No	Yes	Yes	Yes	Yes	Conventional PCI	Yes	3	0	3
Male	34	STEMI ant	4.75	25	LAD	No	No	No	Radial	2029	2029	0	40	73	1.82	22.04	No	Yes	No	No	No	No	No	No	No	Yes	No	No	No	62	58	112	1	No	Yes	Yes	No	Yes	Conventional PCI	No	3	1	3
Male	72	STEMI ant	4.5	35	LM.MV	No	No	No	Radial	2028	1354	1	60	72	1.73	24.06	No	Yes	No	No	No	No	No	No	No	Yes	No	No	No	73	78	159	1	No	Yes	No	No	Yes	Conventional PCI	No	2	1	3
Female	48	STEMI inf	5.33	37	RCA	No	No	No	Radial	2023	2023	0	60	100	1.6	39.06	No	No	No	No	No	No	No	No	No	Yes	Yes	Yes	Yes	66	70	160	1	No	Yes	Yes	No	Yes	Conventional PCI	No	1	1	3
Male	87	STEMI inf	2	58	RCA	No	No	No	Radial	2019	1475	1	47	63	1.64	23.42	Yes	Yes	No	No	No	No	No	Yes	No	No	No	Yes	No	122	74	116	1	No	Yes	Yes	Yes	Yes	Conventional PCI	No	3	0	3
Female	63	STEMI inf	1	45	LM.MV	No	No	No	Radial	2018	2018	0	55	78	1.58	31.24	No	Yes	No	Yes	No	No	No	No	No	No	No	Yes	Yes	57	91	140	1	No	Yes	Yes	No	Yes	Conventional PCI	No	2	2	3
Male	85	STEMI inf	2.5	330	RCA	No	No	No	Radial	2018	826	1	55	79	1.82	23.85	No	Yes	No	No	Yes	No	No	No	No	No	No	Yes	No	74	60	125	1	No	Yes	No	No	Yes	Thrombus Aspiration	No	3	0	3
Male	88	STEMI ant	10	40	LM.MV	No	No	No	Radial	2017	1280	1	55	69	1.68	24.45	No	No	No	No	No	No	No	No	No	No	No	Yes	No	110	65	100	1	No	Yes	Yes	No	Yes	Conventional PCI	No	3	1	3
Male	47	STEMI inf	2.5	40	RCA	No	No	No	Radial	2014	2014	0	44	110	1.88	31.12	No	Yes	No	No	No	No	No	No	No	Yes	No	Yes	Yes	85	80	110	1	No	Yes	Yes	No	Yes	Thrombus Aspiration	No	1	0	3
Male	36	STEMI ant	6	180	LAD	No	No	No	Radial	2013	1582	1	50	73	1.85	21.33	No	Yes	No	No	No	No	No	No	No	No	No	No	No	83	60	130	1	No	Yes	Yes	No	No	Conventional PCI	No	1	1	3
Female	87	STEMI ant	2	25	LAD	No	No	No	Radial	2013	2013	0	50	51	1.62	19.43	No	Yes	Yes	No	No	No	No	No	No	No	Yes	Yes	No	64	90	110	2	No	Yes	Yes	Yes	Yes	Thrombus Aspiration	No	1	0	3
Female	65	STEMI ant	2	60	LAD	No	No	No	Radial	2013	115	1	39	78	1.62	29.72	No	Yes	No	No	No	No	No	No	No	No	Yes	Yes	No	67	81	125	1	No	Yes	Yes	No	Yes	Conventional PCI	No	3	1	3
Female	69	STEMI ant	2	100	LAD	No	No	No	Radial	2013	2013	0	45	70	1.58	28.04	Yes	No	No	No	No	No	No	No	No	No	Yes	Yes	Yes	70	80	117	1	No	Yes	Yes	No	No	Thrombus Aspiration	No	2	0	3
Female	87	STEMI misc	2.5	280	LCX	No	No	Yes	Femoral	2012	0	1	50	54	1.51	23.64	No	Yes	Yes	No	No	No	No	No	No	No	Yes	Yes	No	102	104	149	4	No	No	No	No	Yes	Thrombus Aspiration	No	3	0	2
Male	58	STEMI ant	2.5	30	LAD	No	No	No	Radial	2011	1159	1	47	75	1.74	24.77	No	Yes	No	No	No	No	No	No	No	Yes	No	No	No	56	92	160	1	No	Yes	Yes	No	Yes	Conventional PCI	No	1	2	3
Male	69	STEMI inf	9.5	135	RCA	No	No	No	Radial	2007	2007	0	65	83	1.72	28.06	Yes	Yes	No	No	No	No	No	Yes	No	No	No	No	No	74	60	150	1	No	Yes	Yes	No	No	Conventional PCI	No	3	2	3
Male	52	STEMI ant	1.5	40	LM.MV	No	No	No	Radial	2007	2007	0	51	78	1.72	26.37	Yes	Yes	No	No	No	No	No	Yes	No	Yes	Yes	Yes	Yes	99	70	138	1	No	Yes	Yes	Yes	No	Conventional PCI	No	3	1	3
Male	66	STEMI ant	2.5	23	LAD	No	No	No	Radial	2006	2006	0	48	81	1.78	25.56	No	Yes	No	Yes	No	No	No	No	No	No	No	Yes	No	72	67	108	1	No	Yes	Yes	No	Yes	Thrombus Aspiration	No	2	1	3
Male	68	STEMI inf	6.5	50	LM.MV	No	No	Yes	Radial	2006	44	1	40	89	1.72	30.04	No	Yes	No	No	No	No	Yes	No	No	No	Yes	Yes	No	93	72	99	4	Yes	No	No	No	Yes	Thrombus Aspiration	No	3	0	3
Female	58	STEMI misc	3.5	30	RCA	No	No	No	Radial	2004	1874	1	56	85	1.68	30.12	No	Yes	No	No	No	No	Yes	No	No	Yes	Yes	Yes	Yes	57	68	138	1	No	Yes	Yes	No	Yes	Thrombus Aspiration	No	3	2	3
Female	73	STEMI inf	2.25	105	RCA	No	No	No	Radial	2004	2004	0	57	82	1.6	32.03	No	Yes	No	Yes	No	No	Yes	No	No	No	No	Yes	Yes	102	82	143	1	No	Yes	Yes	Yes	No	Conventional PCI	No	3	1	3
Male	67	STEMI inf	7	30	LM.MV	No	No	No	Radial	2004	2004	0	66	90	1.68	31.89	No	Yes	No	No	No	No	No	No	No	No	Yes	Yes	Yes	85	60	110	1	No	Yes	No	Yes	Yes	Thrombus Aspiration	No	3	0	3
Male	70	STEMI inf	3	55	RCA	No	No	No	Femoral	2003	1522	1	58	67	1.71	22.91	No	Yes	No	Yes	No	No	No	No	No	Yes	No	No	Yes	94	55	140	2	No	Yes	Yes	No	No	Conventional PCI	Yes	2	1	3
Female	48	STEMI ant	3	20	LAD	No	No	No	Radial	2003	2003	0	58	88	1.65	32.32	No	Yes	No	No	No	No	No	No	No	No	No	No	Yes	62	72	130	1	No	Yes	Yes	No	Yes	Conventional PCI	No	3	2	3
Male	88	STEMI misc	4.25	90	LCX	No	No	No	Radial	2003	899	1	44	67	1.68	23.85	Yes	Yes	No	No	No	No	No	Yes	No	No	No	Yes	No	93	61	160	1	No	Yes	Yes	No	Yes	Conventional PCI	No	3	1	3
Female	71	STEMI inf	4.25	30	RCA	No	No	No	Radial	2002	41	1	50	70	1.64	26.03	Yes	Yes	No	No	Yes	No	No	Yes	No	No	Yes	Yes	No	117	68	100	1	No	Yes	Yes	No	No	Conventional PCI	No	1	0	3
Male	83	STEMI ant	2.3	40	LM.MV	No	No	No	Radial	2001	95	1	32	86	1.65	31.59	Yes	Yes	Yes	Yes	Yes	No	No	Yes	No	No	No	Yes	Yes	119	105	150	3	No	Yes	Yes	Yes	No	Conventional PCI	No	3	2	3
Female	40	STEMI ant	4.25	28	LAD	No	No	No	Radial	1999	1999	0	58	85	1.62	32.39	No	Yes	No	No	No	No	No	No	No	No	Yes	Yes	Yes	74	69	160	1	No	Yes	Yes	No	Yes	Conventional PCI	No	2	0	3
Female	68	STEMI inf	2	29	RCA	No	No	No	Radial	1998	1998	0	60	82	1.67	29.4	Yes	Yes	No	No	Yes	No	No	No	No	Yes	Yes	Yes	Yes	76	60	160	1	No	Yes	No	No	Yes	Thrombus Aspiration	No	1	0	3
Female	61	STEMI ant	6	36	LAD	No	No	No	Radial	1997	1997	0	35	60	1.58	24.03	No	Yes	No	No	No	No	No	No	No	Yes	Yes	Yes	No	71	69	129	2	No	Yes	Yes	No	Yes	Thrombus Aspiration	No	3	0	3
Female	62	STEMI ant	10.25	30	LAD	No	No	No	Radial	1997	1997	0	50	75	1.7	25.95	No	Yes	No	No	No	No	No	No	No	Yes	Yes	Yes	No	55	68	115	1	No	Yes	Yes	No	Yes	Thrombus Aspiration	No	1	0	3
Female	70	STEMI inf	3.5	65	RCA	No	No	No	Radial	1997	1997	0	55	63	1.5	28	No	Yes	No	No	No	No	No	No	No	No	No	Yes	No	80	52	88	4	Yes	Yes	Yes	Yes	Yes	Thrombus Aspiration	No	1	0	3
Male	66	STEMI inf	1	195	RCA	No	No	Yes	Radial	1997	8	1	14	62	1.7	21.45	No	No	Yes	No	No	No	No	No	No	No	No	Yes	No	140	55	78	4	Yes	No	No	No	Yes	Thrombus Aspiration	No	3	0	3
Male	51	STEMI ant	9.5	30	LM.MV	No	Yes	Yes	Radial	1996	4	1	27	75	1.76	24.21	No	Yes	No	No	No	No	No	No	No	No	Yes	No	No	134	80	70	4	No	Yes	No	Yes	Yes	Conventional PCI	No	3	1	3
Male	54	STEMI inf	0.83	20	RCA	No	No	No	Radial	1994	1994	0	55	91	1.8	28.09	No	No	No	No	No	No	No	No	No	Yes	No	No	No	100	98	110	1	No	Yes	No	No	Yes	Thrombus Aspiration	No	2	0	3
Female	49	STEMI ant	1.16	30	LAD	No	No	No	Radial	1992	1992	0	30	52	1.49	23.42	No	Yes	No	No	No	No	No	No	No	Yes	No	Yes	No	66	67	120	1	No	Yes	Yes	Yes	Yes	Thrombus Aspiration	No	1	0	3
Male	59	STEMI ant	2.5	50	LAD	No	No	No	Radial	1991	1991	0	35	95	1.88	26.8	No	Yes	No	No	No	No	No	No	No	Yes	No	No	No	77	65	101	1	No	Yes	Yes	No	Yes	Thrombus Aspiration	No	3	0	3
Male	47	STEMI inf	2.5	18	RCA	No	No	No	Radial	1985	136	1	57	124	1.96	32.28	No	Yes	No	No	No	No	No	No	No	Yes	No	Yes	No	67	84	97	1	Yes	Yes	Yes	Yes	Yes	Thrombus Aspiration	No	3	0	3
Female	75	STEMI ant	5	87	LAD	No	No	No	Radial	1985	1985	0	22	95	1.8	29.32	No	Yes	No	No	No	No	No	No	No	No	No	Yes	No	66	103	119	1	No	Yes	Yes	No	Yes	Thrombus Aspiration	No	1	1	3
Female	63	STEMI inf	1	80	RCA	No	No	No	Radial	1983	1175	1	62	160	1.6	62.5	No	Yes	No	No	No	No	No	No	No	Yes	Yes	Yes	No	82	62	110	1	No	Yes	Yes	No	Yes	Conventional PCI	No	2	2	3
Male	86	STEMI inf	1.6	60	RCA	No	No	No	Radial	1983	288	1	63	75	1.78	23.67	No	Yes	No	Yes	No	No	No	No	No	No	No	Yes	Yes	107	41	114	1	No	Yes	Yes	No	No	Conventional PCI	No	3	1	3
Female	61	STEMI misc	6.45	90	LCX	No	No	No	Radial	1983	1983	0	60	100	1.58	40.06	No	Yes	No	No	No	No	No	No	No	Yes	Yes	No	No	52	100	160	1	No	Yes	Yes	No	No	Conventional PCI	No	3	0	3
Male	70	STEMI inf	7.5	60	RCA	No	No	No	Radial	1980	1980	0	60	65	1.6	25.39	No	Yes	No	No	No	No	No	No	No	No	No	Yes	Yes	66	75	130	1	No	Yes	Yes	Yes	Yes	Thrombus Aspiration	No	2	0	3
Male	52	STEMI inf	0.5	60	RCA	No	No	Yes	Radial	1980	1980	0	35	120	1.75	39.18	No	Yes	No	No	No	No	No	No	No	Yes	No	Yes	No	94	100	110	4	No	No	Yes	No	Yes	Conventional PCI	No	2	1	3
Female	34	STEMI ant	3.3	70	LAD	No	No	No	Radial	1980	1980	0	32	57	1.56	23.42	No	Yes	No	No	No	No	No	No	No	Yes	No	No	No	75	108	120	1	No	No	No	No	Yes	Thrombus Aspiration	No	1	0	3
Female	78	STEMI ant	1.3	36	LAD	No	No	No	Radial	1979	1979	0	50	50	1.58	20.03	No	Yes	No	No	No	No	No	No	No	No	No	No	No	61	95	160	1	No	Yes	Yes	No	No	Conventional PCI	No	3	1	3
Male	62	STEMI ant	1.5	54	LAD	No	No	No	Radial	2578	2578	0	41	103	1.72	34.82	No	Yes	No	No	No	No	Yes	No	No	No	No	No	No	98	103	170	1	No	Yes	Yes	Yes	Yes	Thrombus Aspiration	No	2	0	3
Male	66	STEMI inf	2.5	120	RCA	No	No	No	Radial	1976	1976	0	50	94	1.76	30.35	No	Yes	No	No	No	No	No	No	No	No	No	Yes	No	104	98	103	1	No	Yes	Yes	No	Yes	Conventional PCI	No	1	1	3
Male	42	STEMI ant	2	30	LAD	No	No	No	Radial	1976	1976	0	60	80	1.7	27.68	No	Yes	No	No	No	No	No	No	No	Yes	No	No	No	50	83	119	1	Yes	Yes	Yes	Yes	Yes	Thrombus Aspiration	No	1	0	3
Male	55	STEMI inf	7.5	104	LM.MV	No	No	No	Femoral	1975	1975	0	35	75	1.71	25.61	Yes	Yes	Yes	No	No	No	No	Yes	Yes	Yes	No	Yes	Yes	83	69	135	1	No	Yes	Yes	No	Yes	Conventional PCI	No	3	2	3
Male	76	STEMI ant	7.5	31	LAD	Yes	No	No	Radial	1975	0	1	19	64	1.7	22.15	No	Yes	No	No	Yes	No	No	No	No	Yes	No	Yes	No	78	110	75	4	No	Yes	Yes	No	Yes	Thrombus Aspiration	No	2	0	0
Female	65	STEMI inf	5.5	82	RCA	No	No	No	Radial	1975	460	1	46	75	1.6	29.3	No	Yes	No	No	No	No	Yes	No	No	Yes	Yes	Yes	No	147	80	120	1	No	Yes	Yes	Yes	Yes	Conventional PCI	No	3	1	3
Female	83	STEMI ant	6.5	60	LM.MV	No	Yes	Yes	Radial	1974	29	1	30	50	1.48	22.6	No	Yes	Yes	Yes	No	No	No	No	No	No	Yes	Yes	No	146	110	80	4	No	Yes	No	No	Yes	Conventional PCI	No	3	2	3
Male	76	STEMI inf	2	95	RCA	No	No	No	Radial	1972	1972	0	35	94	1.84	27.76	No	Yes	No	No	No	No	No	No	No	Yes	No	No	No	121	43	122	1	No	Yes	Yes	Yes	Yes	Thrombus Aspiration	No	3	0	0
Male	42	STEMI ant	3	35	LAD	No	No	No	Radial	1969	573	1	45	104	1.75	33.96	No	Yes	No	No	No	No	No	No	No	Yes	Yes	Yes	No	59	90	160	1	No	Yes	Yes	Yes	Yes	Conventional PCI	No	1	2	3
Male	74	STEMI ant	3.5	23	LAD	No	No	No	Radial	1964	1964	0	55	87	1.78	27.46	No	Yes	No	No	No	No	No	No	No	No	No	Yes	No	77	82	130	1	No	Yes	No	No	Yes	Conventional PCI	No	3	1	3
Male	65	STEMI ant	10	28	LAD	No	No	No	Radial	1964	1964	0	55	115	1.7	39.79	No	Yes	No	No	No	No	No	No	No	No	Yes	Yes	No	78	89	155	1	No	Yes	Yes	No	Yes	Conventional PCI	No	3	1	3
Female	82	STEMI misc	4.75	75	LAD	No	No	No	Radial	1963	1963	0	30	55	1.62	20.96	No	Yes	No	Yes	No	No	Yes	No	No	No	Yes	Yes	No	63	75	110	1	No	Yes	Yes	No	Yes	Thrombus Aspiration	No	1	0	3
Female	69	STEMI inf	1.16	30	RCA	No	No	No	Radial	1962	1962	0	55	55	1.6	21.48	No	Yes	No	No	No	No	Yes	No	No	Yes	No	Yes	No	108	90	180	1	No	Yes	Yes	No	Yes	Thrombus Aspiration	No	2	0	3
Female	60	STEMI ant	5.75	30	RCA	No	No	No	Radial	1962	1962	0	64	78	1.68	27.64	No	Yes	No	No	No	No	No	No	No	No	No	Yes	No	54	84	155	1	No	Yes	No	No	No	Conventional PCI	No	1	2	3
